# Supplementary material for: Bis[μ-2-(2-naphth­oxy)acetato]bis­{aqua[2-(2-naphth­oxy)acetato]zinc(II)}
Source: Acta Crystallogr Sect E Struct Rep Online. 2009 Apr 22;65(Pt 5):m540. doi: 10.1107/S1600536809013750 (PMC2977591; doi:10.1107/S1600536809013750)
Supplement: Supplementary file 1 [file e-65-0m540-sup1.cif]

##############################################################################
###                                                                        ###
###        Electronic paper (Acta Crystallographica Section E)             ###
###                                                                        ###
##############################################################################
#                                                                            #
# This CIF contains the data in a paper accepted for publication in Acta     #
# Crystallographica Section E. It conforms to the requirements of Notes      #
# for Authors for Section E, and has been peer reviewed under the auspices   #
# of the IUCr Commission on Journals.                                        #
#                                                                            #
# Full details of the Crystallographic Information File format               #
# are given in the paper "The Crystallographic Information File (CIF):       #
# a New Standard Archive File for Crystallography" by S. R. Hall, F. H.      #
# Allen and I. D. Brown [Acta Cryst. (1991), A47, 655-685].                  #
#                                                                            #
# The current version of the core CIF dictionary is obtainable from          #
# ftp://ftp.iucr.org/pub/cif_core.dic. The current version number is 2.4.    #
#                                                                            #
# Software is freely available for graphical display of the structure(s) in  #
# this CIF.  For information consult the CIF home page http://www.iucr.org/  #
# cif/home.html                                                              #
#                                                                            #
# This file may be used for bona fide research purposes within the           #
# scientific community so long as proper attribution is given to the journal # 
# article from which it was obtained.                                        #
#                                                                            #
##############################################################################
                                             
data_I
_audit_creation_method     SHELXL97
_chemical_name_systematic
;
Bis[\m-2-(2-naphthoxy)acetato]bis{aqua[2-(2-naphthoxy)acetato]zinc(II)}
;
_chemical_name_common     ?
_chemical_formula_moiety     'C48 H40 O14 Zn2'
_chemical_formula_sum     'C48 H40 O14 Zn2'
_chemical_formula_iupac     '[Zn2 (C12 H9 O3)4 (H2 O)2]'
_chemical_formula_weight     971.54
_chemical_melting_point     ?
_symmetry_cell_setting     triclinic
_symmetry_space_group_name_H-M     'P -1'
_symmetry_space_group_name_Hall     '-P 1'
loop_
    _symmetry_equiv_pos_as_xyz
    'x, y, z'
    '-x, -y, -z'
_cell_length_a     5.3241(5)
_cell_length_b     9.2189(10)
_cell_length_c     20.722(2)
_cell_angle_alpha     86.055(6)
_cell_angle_beta     89.351(6)
_cell_angle_gamma     89.277(6)
_cell_volume     1014.54(18)
_cell_formula_units_Z     1
_cell_measurement_reflns_used     6935
_cell_measurement_theta_min     1.97
_cell_measurement_theta_max     27.70
_cell_measurement_temperature     296(2)
_exptl_crystal_description     block
_exptl_crystal_colour     colourless
_exptl_crystal_size_max     0.35
_exptl_crystal_size_mid     0.19
_exptl_crystal_size_min     0.10
_exptl_crystal_density_diffrn     1.590
_exptl_crystal_density_meas     ?
_exptl_crystal_density_method     'not measured'
_exptl_crystal_F_000     500
_exptl_absorpt_coefficient_mu     1.257
_exptl_absorpt_correction_type     multi-scan
_exptl_absorpt_process_details     '(SADABS; Sheldrick, 1996)'
_exptl_absorpt_correction_T_min     0.75
_exptl_absorpt_correction_T_max     0.88
_exptl_special_details
;
;
_diffrn_ambient_temperature     296(2)
_diffrn_radiation_type     MoK\a
_diffrn_radiation_wavelength     0.71073
_diffrn_radiation_source     'fine-focus sealed tube'
_diffrn_radiation_monochromator     graphite
_diffrn_measurement_device_type     'Bruker APEXII area-detector'
_diffrn_measurement_method     \w
_diffrn_detector_area_resol_mean     ?
_diffrn_reflns_number     17599
_diffrn_reflns_av_R_equivalents     0.0241
_diffrn_reflns_av_sigmaI/netI     0.0222
_diffrn_reflns_theta_min     1.97
_diffrn_reflns_theta_max     27.70
_diffrn_reflns_theta_full     27.70
_diffrn_measured_fraction_theta_max     0.970
_diffrn_measured_fraction_theta_full     0.970
_diffrn_reflns_limit_h_min     -6
_diffrn_reflns_limit_h_max     6
_diffrn_reflns_limit_k_min     -11
_diffrn_reflns_limit_k_max     11
_diffrn_reflns_limit_l_min     -26
_diffrn_reflns_limit_l_max     26
_diffrn_standards_number     0
_diffrn_standards_interval_count     0
_diffrn_standards_interval_time     0
_diffrn_standards_decay_%     ?
_refine_special_details
;
Refinement of <i>F</i>^2^ against ALL reflections. The weighted <i>R</i>-factor
<i>wR</i> and goodness of fit <i>S</i> are based on <i>F</i>^2^, conventional
<i>R</i>-factors <i>R</i> are based on <i>F</i>, with <i>F</i> set to zero for
negative <i>F</i>^2^. The threshold expression of <i>F</i>^2^ >
\s(<i>F</i>^2^) is used only for calculating <i>R</i>-factors(gt) <i>etc</i>.
and is not relevant to the choice of reflections for refinement.
<i>R</i>-factors based on <i>F</i>^2^ are statistically about twice as large
as those based on <i>F</i>, and <i>R</i>- factors based on ALL data will be
even larger.
;
_reflns_number_total     4580
_reflns_number_gt     4038
_reflns_threshold_expression     I>2\s(I)
_refine_ls_structure_factor_coef     Fsqd
_refine_ls_matrix_type     full
_refine_ls_R_factor_gt     0.0259
_refine_ls_wR_factor_gt     0.0656
_refine_ls_wR_factor_ref     0.0683
_refine_ls_goodness_of_fit_ref     1.037
_refine_ls_restrained_S_all     1.040
_refine_ls_number_reflns     4580
_refine_ls_number_parameters     295
_refine_ls_number_restraints     5
_refine_ls_hydrogen_treatment     mixed
_refine_ls_weighting_scheme     calc
_refine_ls_weighting_details
        'calc w = 1/[\s^2^(Fo^2^)+(0.0351P)^2^+0.239P] where P=(Fo^2^+2Fc^2^)/3'
_atom_sites_solution_hydrogens     geom
_atom_sites_solution_primary     direct
_atom_sites_solution_secondary     difmap
_refine_ls_shift/su_max     0.001
_refine_ls_shift/su_mean     0.000
_refine_diff_density_max     0.374
_refine_diff_density_min     -0.241
_refine_ls_extinction_method     none
_refine_ls_extinction_coef     ?
loop_
    _atom_type_symbol
    _atom_type_description
    _atom_type_scat_dispersion_real
    _atom_type_scat_dispersion_imag
    _atom_type_scat_source
    'C' 'C' 0.0033 0.0016
                         'International Tables Vol C Tables 4.2.6.8 and 6.1.1.4'
    'H' 'H' 0.0000 0.0000
                         'International Tables Vol C Tables 4.2.6.8 and 6.1.1.4'
    'O' 'O' 0.0106 0.0060
                         'International Tables Vol C Tables 4.2.6.8 and 6.1.1.4'
    'Zn' 'Zn' 0.2839 1.4301
                         'International Tables Vol C Tables 4.2.6.8 and 6.1.1.4'
_computing_data_collection     'APEX2 (Bruker, 2006)'
_computing_cell_refinement     'SAINT (Bruker, 2006)'
_computing_data_reduction     'SAINT (Bruker, 2006)'
_computing_structure_solution     'SHELXTL (Sheldrick, 2008)'
_computing_structure_refinement     'SHELXTL (Sheldrick, 2008)'
_computing_molecular_graphics     'SHELXTL (Sheldrick, 2008)'
_computing_publication_material     'SHELXTL (Sheldrick, 2008)'
loop_
    _atom_site_type_symbol
    _atom_site_label
    _atom_site_fract_x
    _atom_site_fract_y
    _atom_site_fract_z
    _atom_site_U_iso_or_equiv
    _atom_site_adp_type
    _atom_site_calc_flag
    _atom_site_refinement_flags
    _atom_site_occupancy
    _atom_site_disorder_assembly
    _atom_site_disorder_group
    Zn Zn1 0.92519(3) 0.305896(19) 0.534483(9) 0.03119(7) Uani d U 1 . .
    C C1 0.1095(3) 0.23704(19) 0.30443(9) 0.0404(4) Uani d . 1 . .
    H H1A 0.0692 0.1910 0.3445 0.048 Uiso calc R 1 . .
    C C2 -0.0242(3) 0.2083(2) 0.25138(10) 0.0450(4) Uani d . 1 . .
    H H2A -0.1567 0.1435 0.2558 0.054 Uiso calc R 1 . .
    C C3 0.0341(3) 0.27465(19) 0.18985(9) 0.0402(4) Uani d . 1 . .
    C C4 -0.0984(4) 0.2444(2) 0.13329(11) 0.0553(5) Uani d . 1 . .
    H H4A -0.2325 0.1806 0.1364 0.066 Uiso calc R 1 . .
    C C5 -0.0309(4) 0.3078(3) 0.07485(11) 0.0633(6) Uani d . 1 . .
    H H5A -0.1187 0.2870 0.0381 0.076 Uiso calc R 1 . .
    C C6 0.1696(4) 0.4039(3) 0.06943(10) 0.0588(6) Uani d . 1 . .
    H H6A 0.2154 0.4461 0.0290 0.071 Uiso calc R 1 . .
    C C7 0.2989(4) 0.4367(2) 0.12279(10) 0.0498(5) Uani d . 1 . .
    H H7A 0.4303 0.5023 0.1185 0.060 Uiso calc R 1 . .
    C C8 0.2361(3) 0.37261(19) 0.18439(9) 0.0370(4) Uani d . 1 . .
    C C9 0.3695(3) 0.40425(19) 0.24049(9) 0.0379(4) Uani d . 1 . .
    H H9A 0.4985 0.4715 0.2373 0.045 Uiso calc R 1 . .
    C C10 0.3091(3) 0.33636(17) 0.29899(8) 0.0333(3) Uani d . 1 . .
    C C11 0.6150(3) 0.46390(17) 0.35489(8) 0.0326(3) Uani d . 1 . .
    H H11A 0.5344 0.5586 0.3482 0.039 Uiso calc R 1 . .
    H H11B 0.7322 0.4521 0.3194 0.039 Uiso calc R 1 . .
    C C12 0.7539(3) 0.45536(16) 0.41740(8) 0.0305(3) Uani d . 1 . .
    C C13 0.4572(3) 0.09687(19) 0.74494(9) 0.0382(4) Uani d . 1 . .
    H H13A 0.5845 0.0400 0.7282 0.046 Uiso calc R 1 . .
    C C14 0.4585(3) 0.12649(19) 0.81109(9) 0.0389(4) Uani d . 1 . .
    C C15 0.6409(4) 0.0649(2) 0.85421(10) 0.0523(5) Uani d . 1 . .
    H H15A 0.7679 0.0061 0.8387 0.063 Uiso calc R 1 . .
    C C16 0.6335(4) 0.0904(3) 0.91819(11) 0.0605(6) Uani d . 1 . .
    H H16A 0.7537 0.0480 0.9459 0.073 Uiso calc R 1 . .
    C C17 0.4455(5) 0.1803(3) 0.94243(11) 0.0612(6) Uani d . 1 . .
    H H17A 0.4420 0.1973 0.9862 0.073 Uiso calc R 1 . .
    C C18 0.2679(4) 0.2428(2) 0.90229(10) 0.0547(5) Uani d . 1 . .
    H H18A 0.1443 0.3024 0.9189 0.066 Uiso calc R 1 . .
    C C19 0.2695(3) 0.2181(2) 0.83567(9) 0.0416(4) Uani d . 1 . .
    C C20 0.0853(4) 0.2775(2) 0.79250(9) 0.0457(4) Uani d . 1 . .
    H H20A -0.0365 0.3404 0.8076 0.055 Uiso calc R 1 . .
    C C21 0.0821(3) 0.24504(19) 0.72961(9) 0.0402(4) Uani d . 1 . .
    H H21A -0.0426 0.2840 0.7023 0.048 Uiso calc R 1 . .
    C C22 0.2692(3) 0.15170(18) 0.70574(8) 0.0333(3) Uani d . 1 . .
    C C23 0.4052(3) 0.02700(17) 0.61316(8) 0.0339(3) Uani d . 1 . .
    H H23A 0.3199 -0.0211 0.5796 0.041 Uiso calc R 1 . .
    H H23B 0.4617 -0.0473 0.6453 0.041 Uiso calc R 1 . .
    C C24 0.6312(3) 0.10515(17) 0.58379(7) 0.0292(3) Uani d U 1 . .
    O O1W 1.2112(2) 0.22907(14) 0.48755(6) 0.0406(3) Uani d D 1 . .
    H H1WA 1.219(4) 0.1475(17) 0.4739(11) 0.061 Uiso d D 1 . .
    H H1WB 1.322(4) 0.277(2) 0.4726(11) 0.061 Uiso d D 1 . .
    O O1 0.4310(2) 0.35356(13) 0.35586(6) 0.0390(3) Uani d . 1 . .
    O O2 0.9399(2) 0.53680(13) 0.41861(6) 0.0413(3) Uani d . 1 . .
    O O3 0.6857(2) 0.36827(14) 0.46300(6) 0.0410(3) Uani d U 1 . .
    O O4 0.2323(2) 0.12098(13) 0.64264(6) 0.0377(3) Uani d . 1 . .
    O O5 0.7730(2) 0.03976(14) 0.54726(6) 0.0434(3) Uani d U 1 . .
    O O6 0.6637(2) 0.23592(12) 0.59560(5) 0.0341(2) Uani d . 1 . .
loop_
    _atom_site_aniso_label
    _atom_site_aniso_U_11
    _atom_site_aniso_U_22
    _atom_site_aniso_U_33
    _atom_site_aniso_U_12
    _atom_site_aniso_U_13
    _atom_site_aniso_U_23
    Zn1 0.03023(10) 0.03378(11) 0.03012(12) -0.00814(7) 0.00225(7) -0.00527(7)
    C1 0.0373(9) 0.0404(9) 0.0432(11) -0.0064(7) -0.0025(7) 0.0008(7)
    C2 0.0376(9) 0.0432(10) 0.0552(12) -0.0100(7) -0.0072(8) -0.0061(8)
    C3 0.0369(9) 0.0397(9) 0.0450(11) 0.0040(7) -0.0095(8) -0.0097(7)
    C4 0.0491(11) 0.0586(13) 0.0602(14) 0.0003(9) -0.0201(10) -0.0150(10)
    C5 0.0667(14) 0.0770(16) 0.0483(14) 0.0087(12) -0.0250(11) -0.0167(11)
    C6 0.0645(13) 0.0748(15) 0.0369(11) 0.0114(11) -0.0087(10) -0.0039(10)
    C7 0.0519(11) 0.0571(12) 0.0402(11) 0.0015(9) -0.0059(9) -0.0018(9)
    C8 0.0367(8) 0.0381(9) 0.0366(10) 0.0059(7) -0.0056(7) -0.0055(7)
    C9 0.0356(8) 0.0381(9) 0.0398(10) -0.0048(7) -0.0052(7) -0.0010(7)
    C10 0.0306(8) 0.0329(8) 0.0367(9) 0.0002(6) -0.0067(7) -0.0043(6)
    C11 0.0346(8) 0.0290(8) 0.0343(9) -0.0056(6) -0.0021(7) -0.0021(6)
    C12 0.0308(7) 0.0290(8) 0.0326(9) -0.0006(6) 0.0015(6) -0.0076(6)
    C13 0.0328(8) 0.0417(9) 0.0407(10) -0.0001(7) 0.0045(7) -0.0074(7)
    C14 0.0378(9) 0.0382(9) 0.0407(10) -0.0063(7) 0.0025(7) -0.0019(7)
    C15 0.0498(11) 0.0569(12) 0.0500(13) 0.0033(9) -0.0046(9) -0.0030(9)
    C16 0.0630(13) 0.0693(15) 0.0483(13) -0.0044(11) -0.0131(10) 0.0052(10)
    C17 0.0758(15) 0.0727(15) 0.0358(11) -0.0136(12) 0.0002(10) -0.0069(10)
    C18 0.0623(13) 0.0606(13) 0.0422(12) -0.0017(10) 0.0060(10) -0.0106(9)
    C19 0.0460(10) 0.0408(10) 0.0382(10) -0.0057(7) 0.0059(8) -0.0041(7)
    C20 0.0475(10) 0.0447(10) 0.0450(11) 0.0079(8) 0.0085(8) -0.0076(8)
    C21 0.0381(9) 0.0416(10) 0.0404(10) 0.0032(7) 0.0047(7) 0.0000(7)
    C22 0.0314(8) 0.0342(8) 0.0342(9) -0.0075(6) 0.0073(7) -0.0025(6)
    C23 0.0368(8) 0.0325(8) 0.0328(9) -0.0068(6) 0.0054(7) -0.0046(6)
    C24 0.0303(7) 0.0320(8) 0.0255(8) -0.0037(6) -0.0005(6) -0.0016(6)
    O1W 0.0385(6) 0.0351(6) 0.0486(8) -0.0080(5) 0.0147(5) -0.0075(5)
    O1 0.0411(6) 0.0423(7) 0.0334(7) -0.0143(5) -0.0084(5) 0.0028(5)
    O2 0.0434(7) 0.0410(7) 0.0410(7) -0.0147(5) -0.0017(5) -0.0112(5)
    O3 0.0349(6) 0.0536(7) 0.0338(7) -0.0106(5) -0.0038(5) 0.0046(5)
    O4 0.0314(6) 0.0479(7) 0.0342(7) -0.0015(5) 0.0050(5) -0.0069(5)
    O5 0.0391(6) 0.0463(7) 0.0464(8) -0.0059(5) 0.0126(5) -0.0160(5)
    O6 0.0368(6) 0.0306(6) 0.0350(6) -0.0078(4) 0.0043(5) -0.0035(5)
_geom_special_details
;
All e.s.d.'s (except the e.s.d. in the dihedral angle between two l.s. planes)
are estimated using the full covariance matrix. The cell e.s.d.'s are taken
into account individually in the estimation of e.s.d.'s in distances, angles
and torsion angles; correlations between e.s.d.'s in cell parameters are only
used when they are defined by crystal symmetry. An approximate (isotropic)
treatment of cell e.s.d.'s is used for estimating e.s.d.'s involving l.s.
planes.
;
loop_
    _geom_bond_atom_site_label_1
    _geom_bond_atom_site_label_2
    _geom_bond_site_symmetry_2
    _geom_bond_distance
    _geom_bond_publ_flag
    Zn1 O2 2_766 1.9492(12) y
    Zn1 O3 . 2.0143(12) y
    Zn1 O6 . 1.9567(11) y
    Zn1 O1W . 1.9496(12) y
    Zn1 C24 . 2.5875(15) ?
    C1 C2 . 1.359(3) ?
    C1 C10 . 1.410(2) ?
    C1 H1A . 0.9300 ?
    C2 C3 . 1.409(3) ?
    C2 H2A . 0.9300 ?
    C3 C8 . 1.412(3) ?
    C3 C4 . 1.420(3) ?
    C4 C5 . 1.354(3) ?
    C4 H4A . 0.9300 ?
    C5 C6 . 1.395(3) ?
    C5 H5A . 0.9300 ?
    C6 C7 . 1.362(3) ?
    C6 H6A . 0.9300 ?
    C7 C8 . 1.408(3) ?
    C7 H7A . 0.9300 ?
    C8 C9 . 1.418(2) ?
    C9 C10 . 1.363(2) ?
    C9 H9A . 0.9300 ?
    C10 O1 . 1.3712(19) ?
    C11 O1 . 1.4201(18) ?
    C11 C12 . 1.496(2) ?
    C11 H11A . 0.9700 ?
    C11 H11B . 0.9700 ?
    C12 O3 . 1.251(2) ?
    C12 O2 . 1.2518(19) ?
    C13 C22 . 1.366(2) ?
    C13 C14 . 1.416(3) ?
    C13 H13A . 0.9300 ?
    C14 C15 . 1.414(3) ?
    C14 C19 . 1.418(3) ?
    C15 C16 . 1.362(3) ?
    C15 H15A . 0.9300 ?
    C16 C17 . 1.402(3) ?
    C16 H16A . 0.9300 ?
    C17 C18 . 1.362(3) ?
    C17 H17A . 0.9300 ?
    C18 C19 . 1.415(3) ?
    C18 H18A . 0.9300 ?
    C19 C20 . 1.415(3) ?
    C20 C21 . 1.357(3) ?
    C20 H20A . 0.9300 ?
    C21 C22 . 1.415(2) ?
    C21 H21A . 0.9300 ?
    C22 O4 . 1.373(2) ?
    C23 O4 . 1.4183(19) ?
    C23 C24 . 1.511(2) ?
    C23 H23A . 0.9700 ?
    C23 H23B . 0.9700 ?
    C24 O5 . 1.2430(19) ?
    C24 O6 . 1.2609(19) ?
    O1W H1WA . 0.821(15) ?
    O1W H1WB . 0.791(15) ?
    O2 Zn1 2_766 1.9492(11) ?
loop_
    _geom_angle_atom_site_label_1
    _geom_angle_atom_site_label_2
    _geom_angle_atom_site_label_3
    _geom_angle_site_symmetry_1
    _geom_angle_site_symmetry_3
    _geom_angle
    _geom_angle_publ_flag
    O2 Zn1 O1W 2_766 . 105.14(5) ?
    O2 Zn1 O6 2_766 . 99.93(5) ?
    O1W Zn1 O6 . . 138.94(5) ?
    O2 Zn1 O3 2_766 . 115.25(5) ?
    O1W Zn1 O3 . . 102.70(6) ?
    O6 Zn1 O3 . . 95.10(5) ?
    O2 Zn1 C24 2_766 . 124.97(5) ?
    O1W Zn1 C24 . . 113.10(5) ?
    O6 Zn1 C24 . . 28.08(5) ?
    O3 Zn1 C24 . . 93.56(5) ?
    C2 C1 C10 . . 120.29(17) ?
    C2 C1 H1A . . 119.9 ?
    C10 C1 H1A . . 119.9 ?
    C1 C2 C3 . . 121.32(17) ?
    C1 C2 H2A . . 119.3 ?
    C3 C2 H2A . . 119.3 ?
    C2 C3 C8 . . 118.28(16) ?
    C2 C3 C4 . . 122.66(18) ?
    C8 C3 C4 . . 119.04(19) ?
    C5 C4 C3 . . 120.6(2) ?
    C5 C4 H4A . . 119.7 ?
    C3 C4 H4A . . 119.7 ?
    C4 C5 C6 . . 120.4(2) ?
    C4 C5 H5A . . 119.8 ?
    C6 C5 H5A . . 119.8 ?
    C7 C6 C5 . . 120.6(2) ?
    C7 C6 H6A . . 119.7 ?
    C5 C6 H6A . . 119.7 ?
    C6 C7 C8 . . 120.9(2) ?
    C6 C7 H7A . . 119.6 ?
    C8 C7 H7A . . 119.6 ?
    C7 C8 C3 . . 118.54(17) ?
    C7 C8 C9 . . 121.79(17) ?
    C3 C8 C9 . . 119.67(17) ?
    C10 C9 C8 . . 120.19(16) ?
    C10 C9 H9A . . 119.9 ?
    C8 C9 H9A . . 119.9 ?
    C9 C10 O1 . . 125.40(15) ?
    C9 C10 C1 . . 120.21(16) ?
    O1 C10 C1 . . 114.38(15) ?
    O1 C11 C12 . . 110.15(13) ?
    O1 C11 H11A . . 109.6 ?
    C12 C11 H11A . . 109.6 ?
    O1 C11 H11B . . 109.6 ?
    C12 C11 H11B . . 109.6 ?
    H11A C11 H11B . . 108.1 ?
    O3 C12 O2 . . 124.83(15) ?
    O3 C12 C11 . . 120.08(14) ?
    O2 C12 C11 . . 115.07(14) ?
    C22 C13 C14 . . 120.06(16) ?
    C22 C13 H13A . . 120.0 ?
    C14 C13 H13A . . 120.0 ?
    C15 C14 C13 . . 121.90(17) ?
    C15 C14 C19 . . 118.50(18) ?
    C13 C14 C19 . . 119.59(16) ?
    C16 C15 C14 . . 121.0(2) ?
    C16 C15 H15A . . 119.5 ?
    C14 C15 H15A . . 119.5 ?
    C15 C16 C17 . . 120.4(2) ?
    C15 C16 H16A . . 119.8 ?
    C17 C16 H16A . . 119.8 ?
    C18 C17 C16 . . 120.4(2) ?
    C18 C17 H17A . . 119.8 ?
    C16 C17 H17A . . 119.8 ?
    C17 C18 C19 . . 120.7(2) ?
    C17 C18 H18A . . 119.6 ?
    C19 C18 H18A . . 119.6 ?
    C18 C19 C20 . . 122.73(18) ?
    C18 C19 C14 . . 119.02(18) ?
    C20 C19 C14 . . 118.22(17) ?
    C21 C20 C19 . . 121.59(17) ?
    C21 C20 H20A . . 119.2 ?
    C19 C20 H20A . . 119.2 ?
    C20 C21 C22 . . 119.80(17) ?
    C20 C21 H21A . . 120.1 ?
    C22 C21 H21A . . 120.1 ?
    C13 C22 O4 . . 126.08(15) ?
    C13 C22 C21 . . 120.64(16) ?
    O4 C22 C21 . . 113.23(15) ?
    O4 C23 C24 . . 113.14(13) ?
    O4 C23 H23A . . 109.0 ?
    C24 C23 H23A . . 109.0 ?
    O4 C23 H23B . . 109.0 ?
    C24 C23 H23B . . 109.0 ?
    H23A C23 H23B . . 107.8 ?
    O5 C24 O6 . . 122.57(14) ?
    O5 C24 C23 . . 118.81(14) ?
    O6 C24 C23 . . 118.57(14) ?
    O5 C24 Zn1 . . 76.17(9) ?
    O6 C24 Zn1 . . 46.93(7) ?
    C23 C24 Zn1 . . 162.49(11) ?
    Zn1 O1W H1WA . . 124.7(15) ?
    Zn1 O1W H1WB . . 123.9(16) ?
    H1WA O1W H1WB . . 110.2(19) ?
    C10 O1 C11 . . 116.83(13) ?
    C12 O2 Zn1 . 2_766 141.63(11) ?
    C12 O3 Zn1 . . 120.45(10) ?
    C22 O4 C23 . . 118.83(13) ?
    C24 O6 Zn1 . . 104.99(10) ?
loop_
    _geom_hbond_atom_site_label_D
    _geom_hbond_atom_site_label_H
    _geom_hbond_atom_site_label_A
    _geom_hbond_site_symmetry_A
    _geom_hbond_distance_DH
    _geom_hbond_distance_HA
    _geom_hbond_distance_DA
    _geom_hbond_angle_DHA
    O1W H1WA O5 2_756 0.821(15) 1.810(15) 2.6284(18) 174(2)
    O1W H1WB O1 1_655 0.791(15) 2.53(2) 3.1087(17) 131(2)
    O1W H1WB O3 1_655 0.791(15) 2.122(17) 2.8724(16) 158(2)
data_global
_journal_date_recd_electronic     2009-03-07
_journal_date_accepted     2009-04-13
_journal_name_full     'Acta Crystallographica, Section E'
_journal_year     2009
_journal_volume     65
_journal_issue      5
_journal_page_first     m540
_journal_page_last     m540
_journal_paper_category     QM
_journal_coeditor_code     XU2494
_publ_contact_author_name     'Hai Xu'
_publ_contact_author_address
;
Department of Chemistry
Central South University
Changsha 410083
People's Republic of China
;
_publ_contact_author_email     xhisaac@gmail.com
_publ_contact_author_fax     '0086-731-4725670'
_publ_contact_author_phone     '0086-13548699573'
_publ_section_title
;
Bis[\m-2-(2-naphthoxy)acetato]bis{aqua[2-(2-naphthoxy)acetato]zinc(II)}
;
loop_
    _publ_author_name
    _publ_author_address
    'Fang-Jun Chen'
;
Department of Chemistry
Central South University
Changsha 410083
People's Republic of China
;
    'Hai Xu'
;
Department of Chemistry
Central South University
Changsha 410083
People's Republic of China
;
    'Hui Xu'
;
Department of Chemistry
Central South University
Changsha 410083
People's Republic of China
;
    'Ke-Long Huang'
;
Department of Chemistry
Central South University
Changsha 410083
People's Republic of China
;
