# Supplementary material for: Bis[μ-2-(2-naphth­oxy)acetato]bis­{aqua[2-(2-naphth­oxy)acetato]zinc(II)}
Source: Acta Crystallogr Sect E Struct Rep Online. 2009 Apr 22;65(Pt 5):m540. doi: 10.1107/S1600536809013750 (PMC2977591; doi:10.1107/S1600536809013750)
Supplement: Supplementary file 2 [file e-65-0m540-Isup2.hkl]

# 
# h,k,l, Fc-squared, Fo-squared, sigma(Fo-squared) and status flag 
# 
data_I
_shelx_title ' a in P1                          P-1' 
_shelx_refln_list_code          4 
_shelx_F_calc_maximum      156.85 
_exptl_crystal_F_000       500.00 
_reflns_d_resolution_high  0.7646 
 
loop_ 
 _symmetry_equiv_pos_as_xyz 
 'x, y, z' 
 '-x, -y, -z' 
 
_cell_length_a     5.3241 
_cell_length_b     9.2189 
_cell_length_c    20.7220 
_cell_angle_alpha  86.055 
_cell_angle_beta   89.351 
_cell_angle_gamma  89.277 
 
_shelx_F_squared_multiplier     1.000 
 
loop_ 
 _refln_index_h 
 _refln_index_k 
 _refln_index_l 
 _refln_F_squared_calc 
 _refln_F_squared_meas 
 _refln_F_squared_sigma 
 _refln_observed_status 
   1   0   0      846.62      866.46     12.93 o 
   2   0   0        6.97       11.24      0.80 o 
   3   0   0      925.14      958.61      8.31 o 
   4   0   0        0.88        1.48      1.13 o 
   5   0   0      148.37      152.72      4.64 o 
   6   0   0      392.23      376.55     10.97 o 
  -6   1   0       22.67       18.30      3.91 o 
  -5   1   0      164.31      167.52      5.11 o 
  -4   1   0      772.78      779.37      7.95 o 
  -3   1   0     2363.03     2390.27     16.39 o 
  -2   1   0      830.36      805.08      7.26 o 
  -1   1   0      158.12      160.57      3.87 o 
   0   1   0      411.32      437.90      9.29 o 
   1   1   0     6813.90     6969.73     74.89 o 
   2   1   0       22.42       18.90      0.79 o 
   3   1   0      536.61      506.65      5.22 o 
   4   1   0     1665.63     1607.28     15.22 o 
   5   1   0       42.62       42.04      2.98 o 
   6   1   0      128.89      132.45      7.32 o 
  -6   2   0       15.22       19.11      3.46 o 
  -5   2   0     1167.96     1164.95     14.92 o 
  -4   2   0      158.67      149.37      3.35 o 
  -3   2   0        1.35        2.45      0.79 o 
  -2   2   0        1.04        0.73      0.75 o 
  -1   2   0     7495.76     7656.36     61.37 o 
   0   2   0     6918.49     7160.72     92.69 o 
   1   2   0     8082.20     8099.01     66.41 o 
   2   2   0     3202.93     3216.21     23.21 o 
   3   2   0      266.14      266.60      4.05 o 
   4   2   0       80.46       83.76      2.75 o 
   5   2   0        2.75       -0.12      1.72 o 
   6   2   0      138.01      135.86      5.10 o 
  -6   3   0       59.56       57.46      5.89 o 
  -5   3   0        2.84        5.00      2.45 o 
  -4   3   0       36.89       35.66      2.43 o 
  -3   3   0      849.21      821.91     10.62 o 
  -2   3   0      978.49      921.39      9.87 o 
  -1   3   0      768.01      777.59      9.78 o 
   0   3   0      979.67     1028.59     12.97 o 
   1   3   0     1743.55     1678.26     15.97 o 
   2   3   0       79.25       85.28      2.98 o 
   3   3   0      204.47      186.41      4.13 o 
   4   3   0      422.80      415.20      6.68 o 
   5   3   0      368.63      368.59      6.99 o 
   6   3   0       52.00       53.22      3.69 o 
  -6   4   0       75.78       80.67      5.57 o 
  -5   4   0      123.20      130.55      5.08 o 
  -4   4   0      571.63      561.24      8.22 o 
  -3   4   0      252.53      259.33      5.74 o 
  -2   4   0      299.66      287.61      7.68 o 
  -1   4   0       60.91       81.88      3.24 o 
   0   4   0      441.11      473.08      6.60 o 
   1   4   0     8098.68     8417.60    123.65 o 
   2   4   0     1882.84     2013.14     17.09 o 
   3   4   0      788.28      805.98      9.50 o 
   4   4   0      414.05      407.05      6.28 o 
   5   4   0       61.39       65.99      3.85 o 
   6   4   0        0.59        2.07      2.28 o 
  -6   5   0       58.46       63.07      8.65 o 
  -5   5   0       76.31       78.66      4.88 o 
  -4   5   0      254.52      254.91      6.69 o 
  -3   5   0       45.96       48.21      2.42 o 
  -2   5   0       70.37       73.10      2.41 o 
  -1   5   0     1582.86     1581.82     17.30 o 
   0   5   0      953.85      941.71     11.58 o 
   1   5   0      471.44      460.27      5.86 o 
   2   5   0     3585.43     3714.85     29.73 o 
   3   5   0      280.37      267.95      6.37 o 
   4   5   0       34.26       30.36      2.92 o 
   5   5   0      129.57      122.58      5.38 o 
   6   5   0       95.47       92.00      5.64 o 
  -5   6   0        1.04        2.19      2.49 o 
  -4   6   0       59.39       57.57      3.69 o 
  -3   6   0      252.58      250.50      4.95 o 
  -2   6   0      477.33      432.28     16.58 o 
  -1   6   0      255.70      276.44      5.24 o 
   0   6   0       49.76       80.25      3.21 o 
   1   6   0        7.28       12.91      1.51 o 
   2   6   0        2.50        5.76      2.50 o 
   3   6   0      481.82      493.30      8.44 o 
   4   6   0        6.61       13.63      2.65 o 
   5   6   0       81.73       82.44      4.84 o 
   6   6   0      116.75      105.11      6.11 o 
  -5   7   0      199.74      206.48      7.07 o 
  -4   7   0       10.78       11.84      3.71 o 
  -3   7   0       51.65       51.21      5.88 o 
  -2   7   0      106.30      109.28      9.02 o 
  -1   7   0        2.59        3.84      1.79 o 
   0   7   0       29.22       31.60      2.55 o 
   1   7   0     1506.28     1537.55     15.26 o 
   2   7   0     1360.12     1362.39     18.05 o 
   3   7   0       47.57       45.68      3.01 o 
   4   7   0        7.08        7.11      2.56 o 
   5   7   0       49.99       54.25      4.36 o 
  -5   8   0        2.43       -2.18      2.78 o 
  -4   8   0        4.20        3.20      3.56 o 
  -3   8   0        8.95        7.99      3.03 o 
  -2   8   0      503.10      500.77     10.77 o 
  -1   8   0      271.21      258.40      6.67 o 
   0   8   0       40.88       46.69      6.50 o 
   1   8   0      309.97      310.47      9.06 o 
   2   8   0        0.36        1.20      2.61 o 
   3   8   0       16.58       13.19      2.28 o 
   4   8   0       10.68       10.85      2.77 o 
   5   8   0      181.69      189.36     10.99 o 
  -4   9   0       68.28       71.89      7.70 o 
  -3   9   0      173.11      171.26      8.20 o 
  -2   9   0       95.71      115.90      7.10 o 
  -1   9   0       19.87       20.79      3.02 o 
   0   9   0      150.12      168.01     12.02 o 
   1   9   0      148.16      151.50      9.02 o 
   2   9   0      369.84      378.81     15.39 o 
   3   9   0      275.82      299.75      7.14 o 
   4   9   0       96.39      115.09      5.94 o 
  -3  10   0       18.41       19.36      4.13 o 
  -2  10   0        9.15       11.97      3.51 o 
  -1  10   0      142.93      150.29      6.18 o 
   0  10   0        9.99       12.53      6.29 o 
   1  10   0       43.14       54.40      5.72 o 
   2  10   0      405.40      446.48     12.89 o 
   3  10   0       61.78       55.47      5.79 o 
  -2  11   0       13.88       11.69      3.97 o 
  -1  11   0       95.23      104.52     10.17 o 
   0  11   0       44.37       42.69      3.77 o 
   1  11   0        3.11        5.81      5.23 o 
   2  11   0       38.46       39.35      5.67 o 
  -2 -11   1       29.42       30.12      5.56 o 
  -1 -11   1        0.76        1.78      5.14 o 
   0 -11   1       11.12        7.27      5.33 o 
   1 -11   1      139.78      135.93      6.62 o 
   2 -11   1       23.36       17.57      4.07 o 
  -3 -10   1       15.41       15.48      2.77 o 
  -2 -10   1       54.55       53.50      7.30 o 
  -1 -10   1       30.10       33.50      4.90 o 
   0 -10   1       80.93       70.84      7.77 o 
   1 -10   1       76.01       86.46      6.24 o 
   2 -10   1       33.98       32.61      4.20 o 
   3 -10   1        0.14        3.62      3.70 o 
  -4  -9   1       99.77       97.54      5.58 o 
  -3  -9   1      230.12      250.50      8.58 o 
  -2  -9   1      306.02      314.10     10.14 o 
  -1  -9   1       16.70       23.46      5.60 o 
   0  -9   1       54.42       60.14      4.85 o 
   1  -9   1        9.59       11.25      2.65 o 
   2  -9   1      100.76       96.06      5.49 o 
   3  -9   1      219.29      225.43      8.17 o 
   4  -9   1       67.51       88.36     12.14 o 
  -5  -8   1      231.31      232.13      7.69 o 
  -4  -8   1       50.41       51.80      4.10 o 
  -3  -8   1       85.26       80.06      3.81 o 
  -2  -8   1       14.49       17.35      2.96 o 
  -1  -8   1      148.37      156.07      5.50 o 
   0  -8   1       41.25       35.80      3.17 o 
   1  -8   1      602.62      576.58     10.42 o 
   2  -8   1      599.42      595.13     11.79 o 
   3  -8   1       34.44       34.85      5.06 o 
   4  -8   1       15.81       16.10      3.89 o 
   5  -8   1        1.11       -0.40      2.54 o 
  -5  -7   1       13.35       17.79      3.39 o 
  -4  -7   1       30.08       21.24      2.88 o 
  -3  -7   1       39.18       41.76      4.14 o 
  -2  -7   1      627.47      650.94     11.80 o 
  -1  -7   1     1668.43     1699.34     18.07 o 
   0  -7   1       19.47       16.53      2.24 o 
   1  -7   1       42.87       47.31      2.98 o 
   2  -7   1        9.09        9.52      2.41 o 
   3  -7   1       24.91       23.30      2.97 o 
   4  -7   1       21.07       19.02      2.75 o 
   5  -7   1       65.17       67.50      4.69 o 
  -6  -6   1       22.01       18.46      4.71 o 
  -5  -6   1      271.79      250.48      7.38 o 
  -4  -6   1      174.15      174.28      5.50 o 
  -3  -6   1      411.85      425.65     10.94 o 
  -2  -6   1      580.14      607.73      8.32 o 
  -1  -6   1        3.63        4.44      1.24 o 
   0  -6   1        7.53        5.97      1.56 o 
   1  -6   1       48.99       52.53      3.01 o 
   2  -6   1      365.94      349.78      6.85 o 
   3  -6   1      956.18      933.69     11.46 o 
   4  -6   1       15.05       13.90      2.29 o 
   5  -6   1       49.38       54.97      4.34 o 
  -6  -5   1      174.69      181.85      7.15 o 
  -5  -5   1      139.49      134.48      5.55 o 
  -4  -5   1       46.44       37.76      3.08 o 
  -3  -5   1       69.66       80.64      3.70 o 
  -2  -5   1      737.49      777.48      9.80 o 
  -1  -5   1     1144.62     1159.43     11.35 o 
   0  -5   1      586.49      557.81     10.08 o 
   1  -5   1     1235.05     1265.41     17.79 o 
   2  -5   1       28.40       29.84      1.80 o 
   3  -5   1      211.08      199.85      4.57 o 
   4  -5   1       17.60       14.76      2.06 o 
   5  -5   1       34.57       34.09      3.27 o 
   6  -5   1       53.16       59.73      7.15 o 
  -6  -4   1       26.93       20.28      2.66 o 
  -5  -4   1      281.23      262.82      5.57 o 
  -4  -4   1      237.84      233.34      4.38 o 
  -3  -4   1      933.24      932.60     11.69 o 
  -2  -4   1     2805.95     2711.75     25.77 o 
  -1  -4   1      903.54      925.28     16.66 o 
   0  -4   1     1608.86     1673.32     20.51 o 
   1  -4   1       22.00       26.31      1.56 o 
   2  -4   1     1125.55     1111.51     13.85 o 
   3  -4   1     1083.41     1079.92     12.42 o 
   4  -4   1      917.43      884.47     14.73 o 
   5  -4   1       18.45       22.16      2.87 o 
   6  -4   1      103.40      117.40      6.26 o 
  -6  -3   1       83.51       78.75      4.13 o 
  -5  -3   1      765.58      734.07     10.41 o 
  -4  -3   1      524.19      503.90      6.71 o 
  -3  -3   1      919.61      890.86      8.90 o 
  -2  -3   1     1502.13     1710.20     15.85 o 
  -1  -3   1      820.53      918.83      8.63 o 
   0  -3   1     1544.48     1641.77     19.53 o 
   1  -3   1     1409.72     1477.49     13.34 o 
   2  -3   1     1322.61     1300.14     12.92 o 
   3  -3   1      369.91      362.60      5.08 o 
   4  -3   1      173.27      171.19      4.32 o 
   5  -3   1       69.52       69.70      4.43 o 
   6  -3   1       10.27        8.76      3.21 o 
  -6  -2   1        0.96        3.36      2.59 o 
  -5  -2   1       90.92       75.91      3.50 o 
  -4  -2   1        3.27        2.44      1.21 o 
  -3  -2   1       54.55       91.26      2.13 o 
  -2  -2   1     3336.40     3300.62     25.66 o 
  -1  -2   1    17503.72    16932.26    136.98 o 
   0  -2   1     7449.15     7819.74    140.72 o 
   1  -2   1      601.96      559.74      7.08 o 
   2  -2   1        0.23       -0.65      0.65 o 
   3  -2   1       19.99       19.40      1.26 o 
   4  -2   1     1171.47     1196.53     10.99 o 
   5  -2   1      332.50      354.89      7.34 o 
   6  -2   1        8.42        7.76      2.67 o 
  -6  -1   1       21.25       20.40      3.40 o 
  -5  -1   1      371.18      359.21      6.27 o 
  -4  -1   1     1054.67     1025.12     10.89 o 
  -3  -1   1      138.53      100.32      2.19 o 
  -2  -1   1      978.87     1181.59      9.68 o 
  -1  -1   1     1221.22     1255.68     14.22 o 
   0  -1   1       23.97       26.65      1.64 o 
   1  -1   1     5594.05     5876.54     53.67 o 
   2  -1   1     1391.03     1347.61     23.44 o 
   3  -1   1     1621.84     1588.29     10.98 o 
   4  -1   1      252.90      266.69      4.24 o 
   5  -1   1      180.21      186.83      5.35 o 
   6  -1   1        0.17        1.50      3.05 o 
  -6   0   1      340.71      346.17     10.36 o 
  -5   0   1       17.59       21.60      2.23 o 
  -4   0   1      161.94      161.84      3.45 o 
  -3   0   1       46.10       47.51      2.09 o 
  -2   0   1      218.24      216.23      2.66 o 
  -1   0   1      913.53      927.62      9.94 o 
   1   0   1     1047.38     1100.62     15.55 o 
   2   0   1      358.49      389.93      4.52 o 
   3   0   1      316.82      307.26      3.77 o 
   4   0   1        0.12        0.00      1.28 o 
   5   0   1      423.06      429.38      7.68 o 
   6   0   1      107.34      120.88      8.05 o 
  -6   1   1       12.73        9.97      2.90 o 
  -5   1   1      195.99      186.41      5.25 o 
  -4   1   1      781.13      760.63      7.85 o 
  -3   1   1     1307.47     1286.34     10.56 o 
  -2   1   1     1242.65     1195.24      9.97 o 
  -1   1   1        6.29        6.84      0.91 o 
   0   1   1     1241.26     1302.58     19.40 o 
   1   1   1      809.22      877.56     10.14 o 
   2   1   1       25.69       33.93      1.41 o 
   3   1   1      305.85      304.32      3.96 o 
   4   1   1     1695.79     1670.54     15.66 o 
   5   1   1      305.56      304.13      6.42 o 
   6   1   1      227.81      218.04     14.07 o 
  -6   2   1       44.46       50.83      7.64 o 
  -5   2   1      159.48      174.39      7.88 o 
  -4   2   1      445.93      440.52      5.70 o 
  -3   2   1       36.71       32.29      1.68 o 
  -2   2   1     1379.32     1418.28     11.64 o 
  -1   2   1     5769.49     6101.50     55.84 o 
   0   2   1    11319.13    11455.54    146.95 o 
   1   2   1       34.60       64.66      3.62 o 
   2   2   1        6.79       10.56      1.43 o 
   3   2   1      649.38      627.29      6.98 o 
   4   2   1      167.24      165.87      4.88 o 
   5   2   1        3.20        1.41      1.79 o 
   6   2   1        0.21        2.01      2.30 o 
  -6   3   1       80.96       81.84      5.45 o 
  -5   3   1      416.07      404.03      9.08 o 
  -4   3   1        6.16        6.00      1.57 o 
  -3   3   1      899.07      889.63      9.03 o 
  -2   3   1       16.59        8.79      1.08 o 
  -1   3   1     2154.85     2350.74     20.26 o 
   0   3   1     1642.13     1748.22     25.34 o 
   1   3   1     1791.16     1728.02     14.42 o 
   3   3   1      190.25      208.70      3.46 o 
   4   3   1      679.22      651.64      8.80 o 
   5   3   1      145.39      139.58      4.52 o 
   6   3   1      153.75      164.95      7.68 o 
  -6   4   1        0.22       -0.01      2.95 o 
  -5   4   1      122.37      133.03      5.17 o 
  -4   4   1       85.96       94.36      3.54 o 
  -3   4   1      367.15      367.41      5.75 o 
  -2   4   1     2286.86     2271.69     21.11 o 
  -1   4   1       45.46       59.81      2.24 o 
   0   4   1      127.13      106.21      2.76 o 
   1   4   1       12.94       21.10      2.37 o 
   2   4   1     2597.51     2641.72     23.55 o 
   3   4   1      101.98      103.69      3.53 o 
   4   4   1      620.87      577.95      7.98 o 
   5   4   1      238.60      242.18      5.52 o 
   6   4   1        5.21        4.59      2.32 o 
  -6   5   1       94.95      103.25      8.61 o 
  -5   5   1       56.49       51.25      4.11 o 
  -4   5   1      337.15      337.42      7.24 o 
  -3   5   1      193.15      185.93      4.14 o 
  -2   5   1        1.02        1.81      1.19 o 
  -1   5   1     1116.15     1112.85     12.84 o 
   0   5   1     1521.75     1557.55     17.13 o 
   1   5   1      158.91      140.64      3.72 o 
   2   5   1      916.46      915.06      9.24 o 
   3   5   1      716.19      694.59     10.09 o 
   4   5   1       45.28       41.16      3.18 o 
   5   5   1      108.93      109.04      5.12 o 
   6   5   1       69.16       60.54      4.94 o 
  -5   6   1       59.69       60.34      5.96 o 
  -4   6   1       27.01       32.02      3.15 o 
  -3   6   1      325.19      320.43      6.19 o 
  -2   6   1      259.58      257.33      6.07 o 
  -1   6   1      771.37      763.44     13.84 o 
   0   6   1     1417.40     1444.07     16.74 o 
   1   6   1      152.30      149.56      5.22 o 
   2   6   1      130.45      129.22      3.08 o 
   3   6   1      535.70      507.68      8.39 o 
   4   6   1      104.69      109.44      6.68 o 
   5   6   1      106.80      122.45      5.55 o 
   6   6   1      248.24      251.98      8.42 o 
  -5   7   1      107.06       99.55      5.41 o 
  -4   7   1       36.87       38.08      3.46 o 
  -3   7   1       31.81       34.77      2.08 o 
  -2   7   1      324.99      338.64      9.66 o 
  -1   7   1        0.11        0.11      1.98 o 
   0   7   1      102.68       96.74      4.60 o 
   1   7   1       32.02       31.63      2.19 o 
   2   7   1      913.20      941.04     14.09 o 
   3   7   1      175.15      171.17      5.12 o 
   4   7   1      126.87      125.44      5.18 o 
   5   7   1       28.08       30.47      3.87 o 
  -5   8   1       19.49       24.24      3.72 o 
  -4   8   1        4.41        7.51      3.50 o 
  -3   8   1        0.31       -1.02      2.62 o 
  -2   8   1      330.80      332.54      7.79 o 
  -1   8   1      424.95      425.22      8.95 o 
   0   8   1      254.19      265.17     14.92 o 
   1   8   1      511.32      510.80     11.75 o 
   2   8   1        2.14        6.36      3.10 o 
   3   8   1       50.72       46.98      3.28 o 
   4   8   1        0.39        0.41      2.41 o 
   5   8   1      114.71      140.70      6.39 o 
  -4   9   1        0.85        8.09      4.81 o 
  -3   9   1      132.30      136.08     11.68 o 
  -2   9   1      196.14      185.61      7.02 o 
  -1   9   1       39.05       42.05      3.39 o 
   0   9   1      121.73      139.36     12.67 o 
   1   9   1       41.98       47.70      4.88 o 
   2   9   1      240.72      253.26      5.51 o 
   3   9   1      406.77      391.98      8.32 o 
   4   9   1      123.30      115.00      8.06 o 
  -3  10   1       10.57       15.13      4.03 o 
  -2  10   1       18.80       17.97      5.11 o 
  -1  10   1       86.47       89.40      8.16 o 
   0  10   1        1.24        2.20      2.16 o 
   1  10   1      264.61      259.24      9.75 o 
   2  10   1      213.95      240.58      9.69 o 
   3  10   1       67.98       72.49      4.35 o 
  -2  11   1       38.32       42.32      4.98 o 
  -1  11   1       64.20       71.56      6.11 o 
   0  11   1       85.82       84.47      7.18 o 
   1  11   1        7.53        6.98      5.25 o 
   2  11   1        2.47        2.81      4.55 o 
  -2 -11   2       29.55       33.10      6.79 o 
  -1 -11   2       17.00       17.47      6.22 o 
   0 -11   2        0.16        0.43      4.78 o 
   1 -11   2      138.34      132.87      5.69 o 
   2 -11   2       33.65       33.86      4.64 o 
  -3 -10   2       36.95       32.79      3.38 o 
  -2 -10   2       12.53        8.97      4.12 o 
  -1 -10   2       28.56       21.49      5.54 o 
   0 -10   2      232.17      233.80     11.50 o 
   1 -10   2       59.77       69.45      4.46 o 
   2 -10   2       34.44       38.16      6.96 o 
   3 -10   2        3.65        4.60      4.46 o 
  -4  -9   2       81.18       76.88      4.59 o 
  -3  -9   2      195.08      216.22      5.84 o 
  -2  -9   2      172.35      187.28      8.11 o 
  -1  -9   2       36.91       39.60      4.48 o 
   0  -9   2       12.51       13.34      3.31 o 
   1  -9   2       18.83       17.64      2.84 o 
   2  -9   2        7.30        6.08      2.95 o 
   3  -9   2      180.28      179.76      7.50 o 
   4  -9   2       42.89       42.18      6.51 o 
  -5  -8   2      331.56      318.05      9.84 o 
  -4  -8   2      134.67      121.03      7.60 o 
  -3  -8   2       65.93       70.51      4.21 o 
  -2  -8   2       17.28       18.25      3.08 o 
  -1  -8   2      278.07      293.55      5.80 o 
   0  -8   2       56.31       52.45      3.65 o 
   1  -8   2      482.30      461.19      8.91 o 
   2  -8   2      939.68      945.19     15.71 o 
   3  -8   2        1.23       -0.34      2.65 o 
   4  -8   2       10.46       14.00      3.70 o 
   5  -8   2        1.40       -4.72      4.72 o 
  -5  -7   2        3.16        4.74      2.96 o 
  -4  -7   2        3.40        2.43      2.35 o 
  -3  -7   2       65.26       59.77      2.94 o 
  -2  -7   2     1034.09     1091.52     15.45 o 
  -1  -7   2     1574.60     1616.42     16.02 o 
   0  -7   2      114.71      114.86      3.97 o 
   1  -7   2      151.51      148.83      4.02 o 
   2  -7   2       84.56       83.61      6.14 o 
   3  -7   2       62.93       54.53      4.30 o 
   4  -7   2       15.36       14.59      2.55 o 
   5  -7   2       98.06       97.39      5.20 o 
  -6  -6   2       35.52       36.72      5.09 o 
  -5  -6   2      229.85      219.61      7.03 o 
  -4  -6   2      262.37      249.64      6.49 o 
  -3  -6   2     1050.46      994.52     13.11 o 
  -2  -6   2       83.38       91.65      3.15 o 
  -1  -6   2       28.28       28.17      1.91 o 
   0  -6   2       12.60       16.14      4.49 o 
   1  -6   2       55.80       58.10      2.52 o 
   2  -6   2      963.90      913.56     24.90 o 
   3  -6   2      280.53      274.14      5.36 o 
   4  -6   2        7.87       10.05      2.20 o 
   5  -6   2      104.74       96.06      9.04 o 
  -6  -5   2      182.23      211.81      8.89 o 
  -5  -5   2       32.46       40.45      4.04 o 
  -4  -5   2       95.09       87.70      4.05 o 
  -3  -5   2       33.72       29.15      2.08 o 
  -2  -5   2      130.48      149.99      3.91 o 
  -1  -5   2     2690.07     2774.61     23.37 o 
   0  -5   2      217.46      203.07      5.66 o 
   1  -5   2      838.25      842.99     10.64 o 
   2  -5   2      322.79      309.42      6.32 o 
   3  -5   2      496.83      468.17      8.64 o 
   4  -5   2        0.01       -0.45      1.57 o 
   5  -5   2        7.26        5.67      2.26 o 
   6  -5   2       81.31       79.30      6.48 o 
  -6  -4   2       19.67       18.06      2.53 o 
  -5  -4   2      380.49      355.96      6.41 o 
  -4  -4   2      380.93      361.53      7.46 o 
  -3  -4   2     1509.87     1534.97     17.22 o 
  -2  -4   2      219.09      198.75      3.76 o 
  -1  -4   2       89.58       69.76      3.27 o 
   0  -4   2      891.64      930.31     11.04 o 
   1  -4   2        0.11        0.92      0.87 o 
   2  -4   2      292.25      287.55      4.63 o 
   3  -4   2     2516.90     2476.37     23.66 o 
   4  -4   2        4.21        0.71      1.56 o 
   5  -4   2       58.71       66.78      5.81 o 
   6  -4   2      175.35      185.86      7.43 o 
  -6  -3   2      173.31      180.63      8.89 o 
  -5  -3   2      423.55      445.13      7.72 o 
  -4  -3   2      500.01      467.37      8.16 o 
  -3  -3   2     2013.70     2023.17     18.62 o 
  -2  -3   2     4094.15     4269.61     36.00 o 
  -1  -3   2     1214.26     1243.50     11.17 o 
   0  -3   2     1616.25     1708.14     20.44 o 
   1  -3   2     1728.23     1752.10     15.03 o 
   2  -3   2     1794.81     1757.56     27.22 o 
   3  -3   2      762.86      743.05     11.03 o 
   4  -3   2     1172.56     1139.07     13.60 o 
   5  -3   2       16.21       13.37      2.86 o 
   6  -3   2       37.45       41.86      4.95 o 
  -6  -2   2        2.48        1.59      3.39 o 
  -5  -2   2      129.26      130.24      4.29 o 
  -4  -2   2       14.08       14.16      1.59 o 
  -3  -2   2       46.30       62.84      1.86 o 
  -2  -2   2     2445.82     2405.16     19.76 o 
  -1  -2   2     1611.24     1758.91     15.94 o 
   0  -2   2      211.53      185.50      4.43 o 
   1  -2   2     4595.73     4535.59     37.07 o 
   2  -2   2      188.89      203.49      4.01 o 
   3  -2   2        5.66        8.09      1.14 o 
   4  -2   2      214.15      211.38      4.24 o 
   5  -2   2       70.95       74.41      3.85 o 
   6  -2   2       49.89       46.44      3.91 o 
  -6  -1   2        1.90       -0.08      2.41 o 
  -5  -1   2      416.34      422.80      6.86 o 
  -4  -1   2      821.28      809.73      9.29 o 
  -3  -1   2     3154.84     3260.80     24.24 o 
  -2  -1   2       18.43        9.70      0.83 o 
  -1  -1   2     4272.36     4357.44     65.18 o 
   1  -1   2      170.45      181.55      3.01 o 
   2  -1   2      587.60      585.27      5.64 o 
   3  -1   2     1411.91     1383.08     10.41 o 
   4  -1   2     1314.61     1319.25     13.69 o 
   5  -1   2       37.69       41.45      3.17 o 
   6  -1   2        0.60       -2.06      3.18 o 
  -6   0   2        9.64       10.17      3.57 o 
  -5   0   2       83.95       88.19      3.41 o 
  -4   0   2      254.95      239.56      3.90 o 
  -3   0   2      514.74      534.28      5.54 o 
  -2   0   2     1043.15     1056.74      8.37 o 
  -1   0   2     1843.65     1851.13     18.79 o 
   0   0   2      801.28      846.08     11.80 o 
   1   0   2      811.30      844.39     10.34 o 
   2   0   2       74.22       65.19      1.88 o 
   3   0   2      798.40      814.58      6.88 o 
   4   0   2        5.26        4.78      1.26 o 
   5   0   2        6.51        8.04      2.32 o 
   6   0   2      155.94      157.67      7.44 o 
  -6   1   2       41.86       36.21      5.05 o 
  -5   1   2        4.91        4.20      1.73 o 
  -4   1   2     1201.25     1217.32     10.93 o 
  -3   1   2     1317.78     1307.33     10.05 o 
  -2   1   2     2438.99     2513.04     20.77 o 
  -1   1   2    24602.92    25619.79    340.10 o 
   0   1   2     2099.38     2171.34     29.94 o 
   1   1   2       41.96       30.21      0.95 o 
   2   1   2        0.19       -0.31      0.45 o 
   3   1   2      441.66      430.03      4.93 o 
   4   1   2     1259.27     1238.99     12.49 o 
   5   1   2      633.34      654.72      9.82 o 
   6   1   2       46.74       55.17      5.30 o 
  -6   2   2       56.29       57.50      4.03 o 
  -5   2   2       53.68       57.41      4.18 o 
  -4   2   2     1505.14     1522.39     13.40 o 
  -3   2   2     1696.06     1665.15     13.13 o 
  -2   2   2      422.31      404.20      5.39 o 
  -1   2   2    18304.95    18602.91    167.84 o 
   0   2   2       32.76       48.67      1.24 o 
   1   2   2     3245.22     3274.11     27.05 o 
   2   2   2       23.66       36.07      1.29 o 
   3   2   2     1771.90     1746.29     15.23 o 
   4   2   2     1022.86     1025.05     12.10 o 
   5   2   2      113.23      115.55      4.18 o 
   6   2   2        0.24       -0.93      2.89 o 
  -6   3   2       53.73       59.84      7.09 o 
  -5   3   2      323.42      327.06      8.17 o 
  -4   3   2        0.75        0.30      1.25 o 
  -3   3   2     1160.79     1146.59     12.12 o 
  -2   3   2     3233.04     3294.78     26.68 o 
  -1   3   2        5.50        8.29      0.78 o 
   0   3   2     1934.51     1982.96     23.70 o 
   1   3   2     3569.47     3514.40     23.53 o 
   2   3   2      351.50      333.26      3.73 o 
   3   3   2        0.67       -0.22      0.89 o 
   4   3   2      544.52      513.89      7.68 o 
   5   3   2       48.65       47.73      4.31 o 
   6   3   2       26.66       26.76      3.19 o 
  -6   4   2        1.61        2.06      3.18 o 
  -5   4   2      121.96      125.92      8.21 o 
  -4   4   2      261.29      261.19      5.43 o 
  -3   4   2      196.29      193.11      4.11 o 
  -2   4   2     3996.55     3933.45     35.33 o 
  -1   4   2     7901.13     8292.84     58.04 o 
   0   4   2       22.44       30.25      2.06 o 
   1   4   2      802.33      826.18      8.12 o 
   2   4   2      752.34      707.23      6.70 o 
   3   4   2       68.83       61.41      2.03 o 
   4   4   2     1125.89     1099.36     12.62 o 
   5   4   2      263.11      277.99      6.02 o 
   6   4   2       64.41       68.77      3.90 o 
  -6   5   2       11.32        8.49      4.86 o 
  -5   5   2       99.04       91.09      6.40 o 
  -4   5   2      321.90      314.72      6.16 o 
  -3   5   2       18.51       18.54      1.85 o 
  -2   5   2      763.27      775.19      8.58 o 
  -1   5   2      337.05      332.92      8.51 o 
   0   5   2     1099.86     1136.01     13.21 o 
   1   5   2     1763.78     1799.92     15.93 o 
   2   5   2     1663.11     1670.79     14.89 o 
   3   5   2      827.87      813.35     11.29 o 
   4   5   2        4.60        4.59      2.12 o 
   5   5   2       19.01       20.92      3.28 o 
   6   5   2       45.15       41.59      4.59 o 
  -5   6   2        7.33        4.09      2.53 o 
  -4   6   2       14.78       14.20      4.38 o 
  -3   6   2      452.22      433.31      7.41 o 
  -2   6   2     1810.93     1780.48     21.12 o 
  -1   6   2     1462.51     1471.45     17.33 o 
   0   6   2     1318.15     1353.35     18.24 o 
   1   6   2      602.18      648.83     12.14 o 
   2   6   2      149.85      151.50      3.84 o 
   3   6   2       80.64       85.73      3.37 o 
   4   6   2      218.41      216.85      6.19 o 
   5   6   2      413.21      412.68     13.10 o 
   6   6   2      144.28      137.59      6.67 o 
  -5   7   2       13.58       21.01      3.41 o 
  -4   7   2       98.09      113.34      4.86 o 
  -3   7   2       18.49       20.24      1.94 o 
  -2   7   2      417.47      424.07      8.41 o 
  -1   7   2       17.50       20.03      2.20 o 
   0   7   2       63.38       65.79      4.87 o 
   1   7   2        1.72        2.61      1.73 o 
   2   7   2      867.41      872.95     11.76 o 
   3   7   2      100.94      118.20      4.91 o 
   4   7   2       76.14       83.39      6.32 o 
   5   7   2       33.10       35.47      4.01 o 
  -5   8   2       17.57       17.11      3.62 o 
  -4   8   2        8.58        9.58      2.00 o 
  -3   8   2        2.26       -1.50      2.49 o 
  -2   8   2       59.16       63.21      3.95 o 
  -1   8   2      358.42      365.94     10.63 o 
   0   8   2     1304.65     1345.79     16.24 o 
   1   8   2      110.66      120.34      5.10 o 
   2   8   2      121.38      122.55      3.93 o 
   3   8   2       24.40       26.34      2.88 o 
   4   8   2        6.75        4.60      2.63 o 
   5   8   2       30.33       31.74      4.16 o 
  -4   9   2        3.75        3.97      4.63 o 
  -3   9   2      119.14      108.27     13.87 o 
  -2   9   2      168.89      173.69      6.83 o 
  -1   9   2       17.42       17.77      2.75 o 
   0   9   2       43.49       45.06      2.90 o 
   1   9   2       40.76       40.59      5.38 o 
   2   9   2      138.00      137.32      4.45 o 
   3   9   2      156.45      159.11      6.73 o 
   4   9   2       92.10       95.85      9.01 o 
  -3  10   2       45.14       42.14      4.97 o 
  -2  10   2       10.49        8.50      3.43 o 
  -1  10   2       65.81       56.91     12.26 o 
   0  10   2       11.41       10.54      2.59 o 
   1  10   2      331.59      341.29      6.89 o 
   2  10   2      132.88      151.17      7.16 o 
   3  10   2       66.90       68.73      4.41 o 
  -2  11   2       34.91       42.64      5.05 o 
  -1  11   2       26.04       18.77      4.58 o 
   0  11   2      137.56      143.41      6.35 o 
   1  11   2      163.34      178.21      8.23 o 
   2  11   2       12.62       10.91      2.95 o 
  -2 -11   3      107.16      110.43     12.83 o 
  -1 -11   3       73.52       74.95     11.83 o 
   0 -11   3        3.24        5.67      5.04 o 
   1 -11   3        0.87       -2.61      2.61 o 
   2 -11   3       52.49       53.29      5.83 o 
  -3 -10   3        9.73        6.93      2.71 o 
  -2 -10   3       11.02        6.39      5.72 o 
  -1 -10   3       14.06       13.91      5.14 o 
   0 -10   3      327.78      317.64     10.46 o 
   1 -10   3       42.04       45.02      3.56 o 
   2 -10   3       10.85       10.66      3.46 o 
   3 -10   3       24.13       25.96      5.26 o 
  -4  -9   3        1.77        1.82      3.57 o 
  -3  -9   3      415.73      424.78      8.17 o 
  -2  -9   3       98.33      111.06      6.56 o 
  -1  -9   3       86.55       83.39      5.66 o 
   0  -9   3      189.90      200.84      7.68 o 
   1  -9   3       21.38       23.70      2.95 o 
   2  -9   3       21.80       21.71      3.43 o 
   3  -9   3       28.03       27.57      4.32 o 
   4  -9   3       54.94       57.99      7.08 o 
  -5  -8   3      199.63      198.87      8.15 o 
  -4  -8   3      180.87      183.23      6.76 o 
  -3  -8   3       30.40       21.50      2.36 o 
  -2  -8   3       57.33       58.85      6.29 o 
  -1  -8   3       31.87       32.98      2.65 o 
   0  -8   3      129.13      125.21      4.99 o 
   1  -8   3      658.36      664.37     11.22 o 
   2  -8   3      148.95      142.41      8.15 o 
   3  -8   3       40.04       34.92      5.47 o 
   4  -8   3        1.62       -2.95      2.95 o 
  -5  -7   3       34.47       31.54      4.31 o 
  -4  -7   3       58.34       47.82      4.03 o 
  -3  -7   3        1.28        3.24      1.79 o 
  -2  -7   3     1149.28     1118.01     13.91 o 
  -1  -7   3     1102.54     1116.77     12.28 o 
   0  -7   3      404.13      412.37      7.04 o 
   1  -7   3      304.86      310.34      5.92 o 
   2  -7   3     1192.58     1234.00     16.09 o 
   3  -7   3       78.36       72.97      4.37 o 
   4  -7   3       25.16       27.04      2.66 o 
   5  -7   3      161.19      166.06      6.94 o 
  -5  -6   3      145.57      163.06      6.18 o 
  -4  -6   3      131.71      114.42      5.23 o 
  -3  -6   3       13.53       15.76      3.19 o 
  -2  -6   3     1465.94     1473.12     14.86 o 
  -1  -6   3       18.96       23.07      1.86 o 
   0  -6   3       44.33       42.17      2.33 o 
   1  -6   3        1.26        1.72      1.19 o 
   2  -6   3      806.88      778.96     11.21 o 
   3  -6   3       29.79       28.20      2.27 o 
   4  -6   3      118.54      114.23      4.91 o 
   5  -6   3      118.97      107.76      4.41 o 
  -6  -5   3       98.76      107.43      5.96 o 
  -5  -5   3      117.78      117.54      5.25 o 
  -4  -5   3      173.56      186.95      7.80 o 
  -3  -5   3      965.64      976.00     11.40 o 
  -2  -5   3      841.19      848.82     11.76 o 
  -1  -5   3     1462.13     1495.12     14.04 o 
   0  -5   3       56.87       48.21      2.17 o 
   1  -5   3      538.09      559.85      8.19 o 
   2  -5   3     1194.26     1145.75     19.92 o 
   3  -5   3      320.43      315.56      5.82 o 
   4  -5   3       80.00       83.17      3.46 o 
   5  -5   3       93.91       98.26      4.20 o 
   6  -5   3       47.31       40.80      5.46 o 
  -6  -4   3      113.27       98.80      6.27 o 
  -5  -4   3       62.07       56.05      2.77 o 
  -4  -4   3      120.21      118.36      5.11 o 
  -3  -4   3      470.25      476.44      6.89 o 
  -2  -4   3      361.20      377.84      4.18 o 
  -1  -4   3     3338.06     3382.84     27.36 o 
   0  -4   3     1998.32     2029.97     18.87 o 
   1  -4   3       33.47       39.69      2.19 o 
   2  -4   3      552.86      518.34      7.12 o 
   3  -4   3      512.08      506.43      7.55 o 
   4  -4   3        4.98        3.88      1.54 o 
   5  -4   3      115.11      116.35      5.50 o 
   6  -4   3       95.88      101.33      6.07 o 
  -6  -3   3      120.90      124.97      4.86 o 
  -5  -3   3      159.56      170.97      6.61 o 
  -4  -3   3      675.84      706.71      8.40 o 
  -3  -3   3     1224.21     1186.51     14.12 o 
  -2  -3   3     2024.21     2083.20     18.95 o 
  -1  -3   3     2930.01     3136.92     25.08 o 
   0  -3   3      922.20      959.36     11.06 o 
   1  -3   3      785.46      778.55      6.88 o 
   2  -3   3     2243.85     2236.01     20.45 o 
   3  -3   3     1839.07     1754.86     17.74 o 
   4  -3   3       11.69        9.05      1.64 o 
   5  -3   3       95.47       89.09      6.39 o 
   6  -3   3       62.98       57.71      5.04 o 
  -6  -2   3      524.63      535.99      9.47 o 
  -5  -2   3      239.28      237.87      5.63 o 
  -4  -2   3       64.76       68.81      2.62 o 
  -3  -2   3       16.73       15.95      1.41 o 
  -2  -2   3      806.94      783.50      7.02 o 
  -1  -2   3     1551.48     1569.15     13.19 o 
   0  -2   3      561.78      521.82      8.40 o 
   1  -2   3     3982.98     4067.50     33.51 o 
   2  -2   3     1478.74     1531.43     14.67 o 
   3  -2   3       13.55       15.06      1.33 o 
   4  -2   3        9.39        7.70      1.47 o 
   5  -2   3       72.02       73.94      3.88 o 
   6  -2   3       20.14       16.90      3.57 o 
  -6  -1   3        9.21       10.00      2.92 o 
  -5  -1   3      118.38      113.21      3.74 o 
  -4  -1   3       84.27       75.71      2.76 o 
  -3  -1   3     2779.43     2870.89     25.90 o 
  -2  -1   3     1830.68     1767.22     13.73 o 
  -1  -1   3      824.06      867.51      8.92 o 
   0  -1   3     1303.54     1307.06     18.73 o 
   1  -1   3       97.60       88.78      2.67 o 
   2  -1   3     1003.28     1000.47     11.63 o 
   3  -1   3      631.82      582.00      5.81 o 
   4  -1   3      646.73      640.91      8.36 o 
   5  -1   3        8.99        7.36      2.05 o 
   6  -1   3       38.04       34.26      4.67 o 
  -6   0   3       80.82       80.47      6.46 o 
  -5   0   3      252.10      252.32      7.21 o 
  -4   0   3       49.24       41.03      2.07 o 
  -3   0   3      195.58      200.11      3.13 o 
  -2   0   3      221.56      227.81      4.61 o 
  -1   0   3     1617.57     1551.73     42.93 o 
   0   0   3     4670.69     4852.02     62.35 o 
   1   0   3     6576.88     6559.40     69.55 o 
   2   0   3      169.57      154.91      2.87 o 
   3   0   3      899.38      925.31      8.02 o 
   4   0   3      121.24      127.51      4.44 o 
   5   0   3       70.09       59.45      4.60 o 
   6   0   3       29.53       30.44      4.56 o 
  -6   1   3       33.93       31.77      4.73 o 
  -5   1   3        3.10        3.11      1.85 o 
  -4   1   3      313.18      316.25      4.67 o 
  -3   1   3     2582.21     2682.92     19.41 o 
  -2   1   3       57.83       44.64      1.38 o 
  -1   1   3     6895.13     7228.79     69.74 o 
   0   1   3     3305.70     3382.16     38.43 o 
   1   1   3      615.15      669.66      5.98 o 
   2   1   3        0.03       -0.01      0.58 o 
   3   1   3       47.20       46.84      1.88 o 
   4   1   3      776.30      767.67      8.91 o 
   5   1   3      283.79      287.13      7.89 o 
   6   1   3       74.33       68.03      5.60 o 
  -6   2   3       27.67       31.41      3.92 o 
  -5   2   3       15.12       17.00      2.46 o 
  -4   2   3      821.32      821.84      9.15 o 
  -3   2   3     1998.95     1950.96     14.99 o 
  -2   2   3      720.85      725.82      6.97 o 
  -1   2   3      114.52      137.26      3.07 o 
   0   2   3     5036.93     5069.25     38.60 o 
   1   2   3      680.04      682.03      5.46 o 
   2   2   3      159.24      135.31      2.27 o 
   3   2   3     3641.93     3750.26     29.68 o 
   4   2   3      712.24      691.78      9.33 o 
   5   2   3      313.51      308.02      6.53 o 
   6   2   3        1.49        1.07      3.00 o 
  -6   3   3      153.24      156.16      9.32 o 
  -5   3   3      419.11      436.50     16.35 o 
  -4   3   3       65.94       64.02      2.69 o 
  -3   3   3      289.94      297.66      4.59 o 
  -2   3   3      140.09      168.35      3.74 o 
  -1   3   3      189.14      158.97      2.94 o 
   0   3   3     3440.12     3611.28     30.22 o 
   1   3   3     3633.91     3669.43     23.00 o 
   2   3   3      321.19      296.03      3.46 o 
   3   3   3        0.45       -0.46      0.86 o 
   4   3   3        0.64        1.76      1.47 o 
   5   3   3       58.87       66.80      3.49 o 
   6   3   3       12.77       12.64      2.76 o 
  -6   4   3        2.44        2.69      3.46 o 
  -5   4   3        0.17       -0.15      2.13 o 
  -4   4   3      113.13      117.63      3.95 o 
  -3   4   3      142.11      127.54      3.44 o 
  -2   4   3        4.72        6.85      1.15 o 
  -1   4   3     1048.88     1025.80     12.24 o 
   0   4   3        9.28        7.43      0.93 o 
   1   4   3     1618.37     1789.75     13.88 o 
   2   4   3      388.53      392.34      4.34 o 
   3   4   3       23.15       18.86      1.48 o 
   4   4   3     1304.71     1262.66     14.07 o 
   5   4   3      154.57      157.78      4.72 o 
   6   4   3      101.65      103.88      4.50 o 
  -6   5   3        6.74        6.89      5.09 o 
  -5   5   3      113.91      130.58      6.78 o 
  -4   5   3      404.69      402.05      7.74 o 
  -3   5   3      107.27      101.61      3.61 o 
  -2   5   3     1839.13     1884.50     16.98 o 
  -1   5   3      158.48      185.15      3.67 o 
   0   5   3      962.37     1008.78      8.92 o 
   1   5   3     2317.46     2448.42     16.18 o 
   2   5   3      557.61      579.92      8.09 o 
   3   5   3     1065.58     1034.54     13.52 o 
   4   5   3        9.74       13.28      2.45 o 
   5   5   3        0.48       -1.53      2.33 o 
   6   5   3       18.61       24.34      4.07 o 
  -5   6   3       21.75       14.27      3.18 o 
  -4   6   3       23.39       16.34      2.69 o 
  -3   6   3       21.27       17.91      2.22 o 
  -2   6   3      657.17      633.46      8.33 o 
  -1   6   3     1974.45     1992.78     22.20 o 
   0   6   3        7.57       15.00      1.43 o 
   1   6   3      488.92      490.99      4.49 o 
   2   6   3      151.13      155.73      4.08 o 
   3   6   3        1.23        2.33      1.59 o 
   4   6   3      353.77      342.61      7.79 o 
   5   6   3      246.16      245.28      7.40 o 
   6   6   3       94.38      104.59      6.14 o 
  -5   7   3       58.64       66.46      5.12 o 
  -4   7   3      235.04      247.88      6.85 o 
  -3   7   3        2.34        0.93      1.56 o 
  -2   7   3      128.08      127.54      4.79 o 
  -1   7   3      375.00      359.12      7.08 o 
   0   7   3       15.04       14.69      2.06 o 
   1   7   3       59.48       62.18      2.27 o 
   2   7   3      577.63      578.17      9.13 o 
   3   7   3      331.26      353.38      6.80 o 
   4   7   3       70.47       68.76      5.81 o 
   5   7   3      135.47      128.39      6.22 o 
  -5   8   3        8.13        7.16      3.33 o 
  -4   8   3       78.20       74.36      5.25 o 
  -3   8   3       54.20       62.43      4.94 o 
  -2   8   3        0.36        2.01      2.21 o 
  -1   8   3      120.11      119.30      4.57 o 
   0   8   3      207.80      215.95      5.09 o 
   1   8   3       78.15       81.40      3.09 o 
   2   8   3      324.52      332.16      6.81 o 
   3   8   3       21.04       22.58      2.85 o 
   4   8   3        5.85        7.42      3.09 o 
   5   8   3        2.33       -1.60      4.59 o 
  -4   9   3        8.03        5.43      4.86 o 
  -3   9   3       10.50       14.66      3.73 o 
  -2   9   3      268.33      278.71      8.42 o 
  -1   9   3       88.60       87.96      4.40 o 
   0   9   3       20.10       16.78      2.50 o 
   1   9   3        4.96        3.45      1.86 o 
   2   9   3      117.79      111.56      4.35 o 
   3   9   3       40.15       47.25      3.88 o 
   4   9   3       73.35       88.11      5.73 o 
  -3  10   3       75.34       76.83      7.19 o 
  -2  10   3        8.28        6.08      3.17 o 
  -1  10   3        0.44        1.37      3.44 o 
   0  10   3       20.40       22.18      2.99 o 
   1  10   3      189.64      196.72      6.18 o 
   2  10   3      429.22      446.77     12.13 o 
   3  10   3      171.87      177.79      6.93 o 
  -2  11   3       27.81       31.76     11.83 o 
  -1  11   3        3.85       -2.17      4.01 o 
   0  11   3      182.11      189.14      8.56 o 
   1  11   3      133.83      131.10      5.97 o 
   2  11   3       44.40       46.69      4.27 o 
   0 -11   4        0.04       -1.88      6.79 o 
   1 -11   4       36.39       30.68      4.39 o 
   2 -11   4       18.24       19.24      4.50 o 
  -3 -10   4        8.72        2.82      7.14 o 
  -2 -10   4        1.14        5.53      6.76 o 
  -1 -10   4        3.31        7.11      6.47 o 
   0 -10   4      482.05      503.04     11.35 o 
   1 -10   4       12.85       10.36      2.75 o 
   2 -10   4       84.01       89.60      5.52 o 
   3 -10   4       66.49       56.56      6.59 o 
  -4  -9   4       85.55       87.12     16.58 o 
  -3  -9   4      205.56      208.19      7.14 o 
  -2  -9   4       76.53       81.44      5.63 o 
  -1  -9   4      103.94      111.03      5.28 o 
   0  -9   4      249.26      288.83      9.47 o 
   1  -9   4      103.48      113.98      5.22 o 
   2  -9   4      192.59      195.80      6.98 o 
   3  -9   4        8.35       11.12      3.53 o 
   4  -9   4       25.34       39.21      6.24 o 
  -5  -8   4       58.66       63.53      5.49 o 
  -4  -8   4       70.68       78.41      5.63 o 
  -3  -8   4      155.45      152.52      5.65 o 
  -2  -8   4        8.06        9.33      2.74 o 
  -1  -8   4       24.02       22.54      2.41 o 
   0  -8   4      160.56      155.40      5.90 o 
   1  -8   4      107.58      111.73      3.86 o 
   2  -8   4      169.40      164.61      9.47 o 
   3  -8   4      490.94      459.78     11.10 o 
   4  -8   4        6.34        2.43      3.56 o 
  -5  -7   4       70.38       62.83      5.27 o 
  -4  -7   4       94.07       89.91      5.51 o 
  -3  -7   4      379.14      372.01      6.63 o 
  -2  -7   4      264.16      271.79      5.57 o 
  -1  -7   4      512.79      509.30      7.44 o 
   0  -7   4      799.58      816.29     10.82 o 
   1  -7   4      288.22      284.10      5.61 o 
   2  -7   4       73.39       73.78      3.72 o 
   3  -7   4        4.80        1.60      2.25 o 
   4  -7   4        3.25        2.19      1.82 o 
   5  -7   4       15.80       17.66      3.36 o 
  -5  -6   4       70.78       70.46      5.17 o 
  -4  -6   4       62.74       69.09      5.09 o 
  -3  -6   4      104.12      110.76      4.78 o 
  -2  -6   4     3724.48     3796.74     32.15 o 
  -1  -6   4      222.28      225.34      4.43 o 
   0  -6   4      109.51      106.53      3.39 o 
   1  -6   4        0.07       -0.13      1.17 o 
   2  -6   4       93.31       92.74      3.76 o 
   3  -6   4      209.37      196.56      4.41 o 
   4  -6   4      199.76      198.10      5.36 o 
   5  -6   4       22.49       26.95      3.04 o 
  -6  -5   4       71.26       65.90      5.76 o 
  -5  -5   4      302.79      291.92      7.73 o 
  -4  -5   4      358.60      383.52     12.20 o 
  -3  -5   4      194.51      193.20      4.39 o 
  -2  -5   4       90.87       97.55      3.31 o 
  -1  -5   4      313.41      308.15      4.82 o 
   0  -5   4        3.04        4.28      1.17 o 
   1  -5   4      121.20      111.59      2.48 o 
   2  -5   4     1678.54     1612.02     18.63 o 
   3  -5   4        9.62       10.56      1.77 o 
   4  -5   4      103.88       99.73      4.02 o 
   5  -5   4       30.98       27.15      2.87 o 
   6  -5   4       12.23       10.05      4.29 o 
  -6  -4   4       71.55       76.03      7.33 o 
  -5  -4   4       23.15       17.17      3.01 o 
  -4  -4   4       51.36       53.86      3.19 o 
  -3  -4   4        3.06        3.42      1.67 o 
  -2  -4   4     1291.27     1329.64     10.91 o 
  -1  -4   4     2013.96     1956.16     17.04 o 
   0  -4   4     1528.10     1528.67     14.96 o 
   1  -4   4      501.67      490.21      6.86 o 
   2  -4   4       88.00       90.97      2.63 o 
   3  -4   4      227.18      219.05      4.74 o 
   4  -4   4        3.99        2.20      1.55 o 
   5  -4   4       95.88       98.58      4.57 o 
   6  -4   4      185.51      195.45      7.70 o 
  -6  -3   4       69.25       59.47      3.75 o 
  -5  -3   4      241.11      255.52      5.78 o 
  -4  -3   4      412.28      403.11      5.94 o 
  -3  -3   4      882.27      838.97      9.95 o 
  -2  -3   4     1028.32      962.08     10.09 o 
  -1  -3   4      438.27      464.84      5.84 o 
   0  -3   4      283.04      293.04      5.25 o 
   1  -3   4       76.08       72.92      1.38 o 
   2  -3   4      819.46      793.54      9.02 o 
   3  -3   4      901.40      897.35      9.73 o 
   4  -3   4      151.58      146.43      4.44 o 
   5  -3   4      150.45      158.79      6.07 o 
   6  -3   4       53.41       55.22      4.93 o 
  -6  -2   4      531.62      541.94      9.59 o 
  -5  -2   4      196.09      202.76      4.75 o 
  -4  -2   4      289.23      288.39      5.01 o 
  -3  -2   4       28.19       27.95      1.68 o 
  -2  -2   4      321.43      321.88      4.01 o 
  -1  -2   4     3656.56     3806.24     31.67 o 
   0  -2   4     7878.10     7706.45     81.54 o 
   1  -2   4     3516.08     3552.28     29.66 o 
   2  -2   4     2852.21     2946.56     23.33 o 
   3  -2   4       28.62       25.78      1.74 o 
   4  -2   4        3.04        0.52      1.36 o 
   5  -2   4        1.40       -1.40      1.75 o 
   6  -2   4       14.63       10.20      3.94 o 
  -6  -1   4       23.69       19.28      3.32 o 
  -5  -1   4        6.24        6.89      1.82 o 
  -4  -1   4       74.91       74.41      2.74 o 
  -3  -1   4      564.87      507.16      5.77 o 
  -2  -1   4     3103.86     2964.32     23.30 o 
  -1  -1   4       16.65       12.90      1.14 o 
   0  -1   4     1933.41     1961.97     22.29 o 
   1  -1   4     4198.58     4272.46     39.32 o 
   2  -1   4      227.43      250.22      4.00 o 
   3  -1   4      836.47      815.49      7.93 o 
   4  -1   4      338.66      341.30      6.37 o 
   5  -1   4      524.26      527.99      9.07 o 
   6  -1   4       45.31       53.52      5.55 o 
  -6   0   4      237.16      234.52      6.50 o 
  -5   0   4      498.03      508.76      9.58 o 
  -4   0   4      137.92      134.63      3.26 o 
  -3   0   4      349.93      343.54      4.30 o 
  -2   0   4       78.34       80.16      2.65 o 
  -1   0   4     1130.45     1166.66     15.40 o 
   0   0   4        8.70       14.46      2.12 o 
   1   0   4     7150.32     7281.39     77.19 o 
   2   0   4     2045.34     2044.72     16.57 o 
   3   0   4       27.25       21.39      1.34 o 
   4   0   4      218.84      212.77      4.59 o 
   5   0   4        1.74        2.84      2.51 o 
   6   0   4       69.13       62.44      5.46 o 
  -6   1   4       38.58       39.96      4.09 o 
  -5   1   4        2.79        2.98      1.83 o 
  -4   1   4      248.31      253.56      4.17 o 
  -3   1   4       42.00       25.99      1.48 o 
  -2   1   4     1704.21     1689.12     13.47 o 
  -1   1   4     4465.21     4504.24     35.39 o 
   0   1   4     3132.87     3192.91     36.79 o 
   1   1   4       81.60       65.45      1.17 o 
   2   1   4      116.35      108.37      2.12 o 
   3   1   4      531.30      570.75      6.02 o 
   4   1   4     1117.74     1131.60     11.73 o 
   5   1   4      686.43      664.59     11.45 o 
   6   1   4       53.43       54.21      5.13 o 
  -6   2   4       12.02       13.60      3.26 o 
  -5   2   4       91.12       94.52      4.14 o 
  -4   2   4      688.71      671.55      8.92 o 
  -3   2   4     1409.86     1475.17     12.88 o 
  -2   2   4      370.63      307.72      3.98 o 
  -1   2   4     1391.54     1380.06     14.29 o 
   0   2   4      657.75      643.80      6.08 o 
   1   2   4     1124.41     1107.95      8.93 o 
   2   2   4      249.41      245.53      4.10 o 
   3   2   4     2693.89     2730.15     22.40 o 
   4   2   4      767.39      733.51      9.73 o 
   5   2   4      477.39      488.75      8.39 o 
   6   2   4        2.27       -0.40      2.83 o 
  -6   3   4      192.99      194.25      7.24 o 
  -5   3   4      856.98      854.55     12.48 o 
  -4   3   4      186.34      189.88      4.61 o 
  -3   3   4      114.00      119.77      2.92 o 
  -2   3   4     3557.22     4063.10     29.84 o 
  -1   3   4      377.46      341.80      4.81 o 
   0   3   4     1990.04     2011.93     17.68 o 
   1   3   4     3269.49     3299.08     22.27 o 
   2   3   4     1776.72     1722.56     14.90 o 
   3   3   4      648.80      665.73      8.30 o 
   4   3   4        6.27        6.66      1.63 o 
   5   3   4       81.70       79.07      4.80 o 
   6   3   4       48.82       48.06      3.67 o 
  -6   4   4        4.61        0.75      3.16 o 
  -5   4   4       28.49       25.10      3.39 o 
  -4   4   4        5.41        6.78      1.75 o 
  -3   4   4      875.36      851.73      9.81 o 
  -2   4   4      156.37      142.91      3.10 o 
  -1   4   4      425.94      355.22      5.09 o 
   0   4   4     2029.69     2048.65     20.85 o 
   1   4   4      647.31      715.33      6.60 o 
   2   4   4        3.38        4.95      0.89 o 
   3   4   4       81.71       78.06      2.58 o 
   4   4   4      156.64      153.09      4.12 o 
   5   4   4      315.60      318.20      6.60 o 
   6   4   4      106.86      107.49      4.67 o 
  -6   5   4      119.65      117.81      8.94 o 
  -5   5   4      169.67      172.25      8.21 o 
  -4   5   4      297.13      281.84      6.53 o 
  -3   5   4      742.60      713.99     10.01 o 
  -2   5   4      340.90      354.26      5.92 o 
  -1   5   4      218.72      235.83      3.27 o 
   0   5   4      549.69      566.04      9.20 o 
   1   5   4     1803.54     1807.43     20.29 o 
   2   5   4      571.90      548.26      7.45 o 
   3   5   4      878.95      862.58     11.96 o 
   4   5   4      146.88      152.57      6.41 o 
   5   5   4       52.29       46.05      3.90 o 
   6   5   4        5.73        0.95      3.20 o 
  -5   6   4      173.63      158.97      7.41 o 
  -4   6   4        1.14        1.25      2.13 o 
  -3   6   4       88.75       83.53      3.56 o 
  -2   6   4      212.81      204.85      4.43 o 
  -1   6   4      753.99      723.13     14.54 o 
   0   6   4      897.25      895.15     11.29 o 
   1   6   4      507.20      511.20      7.05 o 
   2   6   4      172.78      174.96      4.04 o 
   3   6   4      209.28      196.38      4.93 o 
   4   6   4      293.14      286.20      7.15 o 
   5   6   4      181.47      183.86      6.66 o 
   6   6   4       75.17       69.12      6.12 o 
  -5   7   4       48.14       52.08      5.09 o 
  -4   7   4      465.94      445.89      9.31 o 
  -3   7   4      660.74      624.82     10.09 o 
  -2   7   4      143.07      139.08      4.91 o 
  -1   7   4      993.90      997.24     16.00 o 
   0   7   4      209.85      203.66      4.68 o 
   1   7   4        2.69        2.03      1.31 o 
   2   7   4      308.50      300.60      6.39 o 
   3   7   4      642.09      640.97      9.98 o 
   4   7   4      177.65      190.30      6.19 o 
   5   7   4       63.91       51.55      4.49 o 
  -5   8   4       11.79       22.24      4.24 o 
  -4   8   4       43.49       42.62      3.36 o 
  -3   8   4      298.49      292.51      9.03 o 
  -2   8   4       21.34       19.67      2.84 o 
  -1   8   4      369.36      359.30      7.67 o 
   0   8   4      131.65      126.21      4.70 o 
   1   8   4      154.04      159.69      6.48 o 
   2   8   4      284.98      281.12      7.93 o 
   3   8   4       81.61       77.15      4.30 o 
   4   8   4       44.88       52.35      4.67 o 
   5   8   4       10.64        6.87      3.85 o 
  -4   9   4       95.38       92.52     13.99 o 
  -3   9   4        3.10        0.41      4.40 o 
  -2   9   4      224.95      234.71     13.57 o 
  -1   9   4      560.67      553.05     10.40 o 
   0   9   4       25.74       30.41      2.90 o 
   1   9   4       87.31       82.42      5.06 o 
   2   9   4       83.93       89.54      5.42 o 
   3   9   4       34.36       35.86      3.69 o 
   4   9   4       80.47       85.06      5.82 o 
  -3  10   4       90.14       96.55      6.54 o 
  -2  10   4        2.29       -1.13      3.04 o 
  -1  10   4        6.94        4.14      6.12 o 
   0  10   4        4.43        5.16      5.04 o 
   1  10   4       93.25       99.04      9.67 o 
   2  10   4      253.19      251.43      6.91 o 
   3  10   4      240.31      253.17      7.57 o 
  -2  11   4       31.36       22.87      5.48 o 
  -1  11   4       78.94       73.68      6.68 o 
   0  11   4      209.29      214.15      7.86 o 
   1  11   4       94.40       90.92      7.99 o 
   2  11   4       27.33       28.34      4.01 o 
   1 -11   5      250.83      241.30      7.67 o 
   2 -11   5        3.94        8.98      4.58 o 
  -3 -10   5       27.30       23.94      8.80 o 
  -2 -10   5        0.08        3.57      6.57 o 
   0 -10   5        1.96        0.28      3.41 o 
   1 -10   5      324.42      319.04     14.97 o 
   2 -10   5       86.59       84.72      6.65 o 
   3 -10   5       17.21       16.98      5.05 o 
  -4  -9   5       47.04       42.23      8.09 o 
  -3  -9   5        5.90        3.66      4.24 o 
  -2  -9   5       71.81       78.84      6.90 o 
  -1  -9   5      136.86      154.18      6.09 o 
   0  -9   5       41.15       47.77      4.90 o 
   1  -9   5       35.77       43.48      3.21 o 
   2  -9   5        0.03       -2.48      2.64 o 
   3  -9   5        1.83        1.95      3.17 o 
   4  -9   5       38.02       44.12      6.51 o 
  -4  -8   5      446.48      443.09     19.31 o 
  -3  -8   5      183.28      188.77      7.03 o 
  -2  -8   5        1.69        4.16      2.87 o 
  -1  -8   5      592.40      618.15      8.98 o 
   0  -8   5       99.90      103.37      4.82 o 
   1  -8   5        2.54        4.20      2.46 o 
   2  -8   5      285.72      291.34      7.01 o 
   3  -8   5      284.16      272.31      8.63 o 
   4  -8   5       12.63        9.73      3.75 o 
  -5  -7   5      120.17      109.02      6.27 o 
  -4  -7   5        2.63        3.77      3.09 o 
  -3  -7   5        2.82        1.02      2.08 o 
  -2  -7   5       34.90       33.98      2.62 o 
  -1  -7   5      133.80      131.44      4.65 o 
   0  -7   5      450.83      445.11      8.72 o 
   1  -7   5      217.54      220.90      4.96 o 
   2  -7   5       20.35       17.13      2.52 o 
   3  -7   5       11.20       12.21      2.67 o 
   4  -7   5        1.21       -1.43      1.43 o 
   5  -7   5        1.11       -2.05      2.44 o 
  -5  -6   5       30.47       24.94      4.17 o 
  -4  -6   5       67.80       61.08      4.82 o 
  -3  -6   5      894.07      887.54     11.06 o 
  -2  -6   5     1994.15     2006.48     19.07 o 
  -1  -6   5      340.69      332.54      5.52 o 
   0  -6   5      404.46      415.58      6.70 o 
   1  -6   5      201.21      224.18      4.69 o 
   2  -6   5      227.26      229.69      5.65 o 
   3  -6   5      297.44      293.22      5.31 o 
   4  -6   5      531.66      517.35     10.29 o 
   5  -6   5      101.99      106.89      4.46 o 
  -6  -5   5       92.74       98.97      6.51 o 
  -5  -5   5      143.41      136.76      6.49 o 
  -4  -5   5      584.41      584.80     11.35 o 
  -3  -5   5      438.92      425.62      6.76 o 
  -2  -5   5       14.22       17.81      1.90 o 
  -1  -5   5        9.32        8.97      2.03 o 
   0  -5   5        3.81        1.67      1.09 o 
   1  -5   5       18.54       23.98      2.43 o 
   2  -5   5      563.87      543.05      8.71 o 
   3  -5   5      519.65      490.66      7.59 o 
   4  -5   5      192.30      178.29      6.05 o 
   5  -5   5       26.51       20.39      2.91 o 
   6  -5   5        0.35       -3.61      3.61 o 
  -6  -4   5       57.60       56.08      5.41 o 
  -5  -4   5        0.50       -0.35      2.28 o 
  -4  -4   5      100.45      103.07      4.10 o 
  -3  -4   5       82.39       79.39      3.90 o 
  -2  -4   5     1130.86     1133.71      9.65 o 
  -1  -4   5     2221.02     2216.99     19.05 o 
   0  -4   5     1720.61     1669.44     16.25 o 
   1  -4   5      316.56      296.95      5.05 o 
   2  -4   5       49.53       50.28      2.29 o 
   3  -4   5      540.81      512.06      9.27 o 
   4  -4   5       41.66       43.95      2.80 o 
   5  -4   5       66.60       79.47      4.65 o 
   6  -4   5      245.54      265.23      8.72 o 
  -6  -3   5        0.65        3.98      2.40 o 
  -5  -3   5      180.72      183.23      7.82 o 
  -4  -3   5      299.36      286.76      6.88 o 
  -3  -3   5      623.09      603.82      8.05 o 
  -2  -3   5     1724.28     1702.86     16.14 o 
  -1  -3   5       25.98       37.00      2.39 o 
   0  -3   5        0.44       -0.19      0.85 o 
   1  -3   5      480.69      551.29      6.74 o 
   2  -3   5     2418.98     2392.45     21.93 o 
   3  -3   5     1062.26     1057.27     11.00 o 
   4  -3   5      743.75      715.47     11.20 o 
   5  -3   5      155.58      153.48      6.05 o 
   6  -3   5       37.22       50.16     11.10 o 
  -6  -2   5      240.57      246.70      6.52 o 
  -5  -2   5       87.13       93.32      3.50 o 
  -4  -2   5       80.61       77.98      2.81 o 
  -3  -2   5       39.47       40.58      2.50 o 
  -2  -2   5       49.94       52.39      1.93 o 
  -1  -2   5     3990.43     4080.11     34.06 o 
   0  -2   5     4671.79     4564.05     57.93 o 
   1  -2   5     2940.47     2939.35     23.37 o 
   2  -2   5      594.97      520.93      8.64 o 
   3  -2   5       29.79       39.44      2.04 o 
   4  -2   5       51.09       57.37      2.85 o 
   5  -2   5       31.99       35.20      3.60 o 
   6  -2   5      513.73      545.32     14.18 o 
  -6  -1   5      124.53      135.54      5.87 o 
  -5  -1   5       15.30       13.58      2.41 o 
  -4  -1   5       49.76       49.16      2.41 o 
  -3  -1   5     2041.65     2044.64     19.23 o 
  -2  -1   5     4229.43     4121.28     31.71 o 
  -1  -1   5       13.08       18.72      1.40 o 
   0  -1   5     1640.71     1620.23     16.04 o 
   1  -1   5     5435.82     5604.51     51.20 o 
   2  -1   5      108.97      120.13      2.78 o 
   3  -1   5     3141.40     3252.42     24.41 o 
   4  -1   5      414.52      419.97      7.48 o 
   5  -1   5      274.40      285.37      6.58 o 
   6  -1   5      401.48      397.22     10.09 o 
  -6   0   5      171.63      183.21      7.70 o 
  -5   0   5      304.15      309.51      5.99 o 
  -4   0   5      127.39      127.74      3.25 o 
  -3   0   5      157.55      137.38      3.43 o 
  -2   0   5     2050.33     2096.86     19.21 o 
  -1   0   5        7.90        3.65      0.94 o 
   0   0   5      753.66      700.16      9.24 o 
   1   0   5     4863.52     4888.20     45.38 o 
   2   0   5      388.13      341.49      4.31 o 
   3   0   5       56.76       50.12      1.79 o 
   4   0   5       54.00       54.26      2.59 o 
   5   0   5       88.92       99.14      5.68 o 
   6   0   5       33.42       36.46      4.74 o 
  -6   1   5       61.86       64.61      4.71 o 
  -5   1   5        1.69        3.41      1.89 o 
  -4   1   5      280.98      294.11      4.58 o 
  -3   1   5       10.29        4.50      0.94 o 
  -2   1   5     4098.55     4316.28     28.86 o 
  -1   1   5      159.55      160.12      2.49 o 
   0   1   5     2614.83     2600.88     29.40 o 
   1   1   5       81.71       65.10      1.54 o 
   2   1   5      873.21      895.50      8.42 o 
   3   1   5       37.45       47.73      2.09 o 
   4   1   5      542.88      548.54      8.09 o 
   5   1   5     1007.53      987.05     22.00 o 
   6   1   5      221.03      228.75     10.76 o 
  -6   2   5        4.13        4.50      2.88 o 
  -5   2   5      108.37      101.22      3.86 o 
  -4   2   5      835.38      830.83     10.26 o 
  -3   2   5      765.38      725.24      7.21 o 
  -2   2   5     2175.64     2164.19     18.02 o 
  -1   2   5      590.15      596.76      6.89 o 
   0   2   5      872.71      911.01      9.02 o 
   1   2   5      342.84      344.67      3.77 o 
   2   2   5      918.84      909.71      7.77 o 
   3   2   5      311.10      285.20      4.27 o 
   4   2   5      927.88      884.25     11.13 o 
   5   2   5      148.75      151.81      4.82 o 
   6   2   5       15.50       17.03      3.99 o 
  -6   3   5       45.33       50.97      4.11 o 
  -5   3   5      415.38      421.14      7.67 o 
  -4   3   5      421.66      413.81      6.27 o 
  -3   3   5       34.45       36.11      2.67 o 
  -2   3   5        4.01        2.15      0.95 o 
  -1   3   5      340.94      326.20      4.78 o 
   0   3   5     1779.58     1767.90     15.99 o 
   1   3   5     3468.68     3522.55     22.67 o 
   2   3   5     1544.62     1594.72     14.14 o 
   3   3   5      792.76      776.20      9.38 o 
   4   3   5        7.83       11.83      1.91 o 
   5   3   5      109.33      100.28      4.10 o 
   6   3   5        9.82        6.51      2.85 o 
  -6   4   5       31.74       31.55      4.72 o 
  -5   4   5        4.61        4.83      2.82 o 
  -4   4   5       35.96       34.80      2.57 o 
  -3   4   5      448.64      444.84      6.54 o 
  -2   4   5      217.58      179.04      5.45 o 
  -1   4   5     3333.55     3348.27     36.60 o 
   0   4   5     1881.59     1918.71     16.77 o 
   1   4   5       99.42      121.11      1.64 o 
   2   4   5       64.57       64.59      1.72 o 
   3   4   5        5.04        1.32      1.18 o 
   4   4   5       51.33       53.75      3.25 o 
   5   4   5      349.33      333.39      6.85 o 
   6   4   5       24.57       24.95      3.18 o 
  -6   5   5       24.87       22.75      5.63 o 
  -5   5   5      149.03      156.79      7.38 o 
  -4   5   5      213.47      203.55      5.63 o 
  -3   5   5        7.97        2.90      1.62 o 
  -2   5   5      262.22      273.23      5.35 o 
  -1   5   5      155.00      149.91      4.19 o 
   0   5   5      222.37      222.89      4.40 o 
   1   5   5     1538.27     1598.24     13.22 o 
   2   5   5      243.74      220.74      4.43 o 
   3   5   5      600.41      624.45     11.10 o 
   4   5   5      129.06      143.81      5.43 o 
   5   5   5        7.44       10.11      2.14 o 
   6   5   5        0.22        0.33      2.07 o 
  -5   6   5      102.17      108.07     10.42 o 
  -4   6   5       82.47       79.45      4.32 o 
  -3   6   5      805.38      724.07     15.79 o 
  -2   6   5      673.48      675.20      9.44 o 
  -1   6   5      573.56      541.02     12.99 o 
   0   6   5     1058.39     1069.38     13.15 o 
   1   6   5      271.62      260.67      4.86 o 
   2   6   5      127.29      131.42      3.71 o 
   3   6   5      308.52      299.94      6.25 o 
   4   6   5      113.34      114.69      4.92 o 
   5   6   5      161.29      157.32      6.33 o 
  -5   7   5       12.18       20.32      4.11 o 
  -4   7   5       36.40       44.49      3.72 o 
  -3   7   5      478.81      458.86      8.58 o 
  -2   7   5      146.44      148.98      5.17 o 
  -1   7   5      499.41      479.27      8.62 o 
   0   7   5      553.43      527.88      9.21 o 
   1   7   5       70.08       64.57      2.80 o 
   2   7   5      103.90      102.86      4.45 o 
   3   7   5     1038.17     1008.47     14.77 o 
   4   7   5      214.53      217.10      6.63 o 
   5   7   5       49.43       48.82      5.24 o 
  -4   8   5        0.79        3.36      2.48 o 
  -3   8   5        2.33        5.22      3.10 o 
  -2   8   5      103.05      108.67      4.91 o 
  -1   8   5      289.27      300.83      7.07 o 
   0   8   5      212.38      204.25      6.34 o 
   1   8   5      131.71      121.42      4.72 o 
   2   8   5      216.64      220.26      6.01 o 
   3   8   5      174.81      175.69      6.03 o 
   4   8   5      228.47      229.70      8.12 o 
   5   8   5        1.37        0.52      3.60 o 
  -4   9   5       24.08       25.16      5.98 o 
  -3   9   5        4.69        3.79      3.14 o 
  -2   9   5      148.45      153.68      9.20 o 
  -1   9   5      252.87      245.26      7.39 o 
   0   9   5       74.20       72.06      4.04 o 
   1   9   5      119.26      124.84      5.28 o 
   2   9   5        3.13        2.53      2.31 o 
   3   9   5       28.00       26.57      5.38 o 
   4   9   5       68.21       66.88      7.95 o 
  -3  10   5       79.54       92.04      6.64 o 
  -2  10   5        0.61        3.70      3.18 o 
  -1  10   5        1.60        2.57      3.49 o 
   0  10   5       21.84       13.69      3.32 o 
   1  10   5       14.98       18.37      3.58 o 
   2  10   5      123.91      116.83      9.51 o 
   3  10   5      125.31      133.25      6.36 o 
  -2  11   5        0.69       -3.38      4.12 o 
  -1  11   5      116.39      121.41      7.93 o 
   0  11   5      151.52      134.99      6.86 o 
   1  11   5      200.26      200.41      7.63 o 
   2  11   5       40.44       39.77      4.59 o 
   1 -11   6        1.82       -0.87      6.07 o 
  -3 -10   6       65.99       81.45     11.59 o 
  -2 -10   6       30.67       25.52      8.32 o 
   0 -10   6       13.70       13.16      4.98 o 
   1 -10   6      301.46      290.90      7.69 o 
   2 -10   6       30.30       36.50      4.70 o 
   3 -10   6       21.11       21.96      5.43 o 
  -4  -9   6       39.51       39.61      4.44 o 
  -3  -9   6       23.04       21.60      3.08 o 
  -2  -9   6      121.57      130.64      8.33 o 
  -1  -9   6      469.70      472.89     11.96 o 
   0  -9   6      254.61      255.26      8.70 o 
   1  -9   6        8.24        9.96      2.24 o 
   2  -9   6       79.36       65.67      7.53 o 
   3  -9   6       74.34       70.52      5.58 o 
   4  -9   6        8.91        9.03      4.92 o 
  -4  -8   6      553.45      564.89     12.18 o 
  -3  -8   6       85.49       93.40      4.54 o 
  -2  -8   6       18.10       17.71      3.53 o 
  -1  -8   6     1034.13     1095.21     14.18 o 
   0  -8   6       86.12       94.98      4.84 o 
   1  -8   6      194.87      198.07      4.70 o 
   2  -8   6       71.23       75.88      4.17 o 
   3  -8   6       80.34       79.51      5.39 o 
   4  -8   6        8.56       10.64      3.95 o 
  -5  -7   6      201.12      209.79      8.22 o 
  -4  -7   6       53.39       48.54      4.16 o 
  -3  -7   6        8.32        6.54      2.92 o 
  -2  -7   6       42.45       45.27      3.62 o 
  -1  -7   6      342.70      351.37      6.21 o 
   0  -7   6      460.76      462.73      9.07 o 
   1  -7   6      458.84      449.77      6.97 o 
   2  -7   6      392.06      377.77      7.75 o 
   3  -7   6       45.51       50.85      3.87 o 
   4  -7   6        0.05        2.75      2.89 o 
   5  -7   6        0.22        2.04      2.54 o 
  -5  -6   6        1.10        3.11      3.19 o 
  -4  -6   6      113.54      106.37      5.30 o 
  -3  -6   6      548.78      561.33     10.23 o 
  -2  -6   6      873.97      877.53     10.47 o 
  -1  -6   6     1373.65     1348.73     13.74 o 
   0  -6   6       32.66       29.06      2.25 o 
   1  -6   6      233.17      249.10      5.54 o 
   2  -6   6        0.16        4.26      1.84 o 
   3  -6   6      105.10      102.11      6.69 o 
   4  -6   6      145.91      156.79      4.48 o 
   5  -6   6       77.99       85.15      4.60 o 
  -6  -5   6       58.59       56.85      5.75 o 
  -5  -5   6      222.38      205.15      7.72 o 
  -4  -5   6      686.90      705.49     19.63 o 
  -3  -5   6      837.21      833.98     10.49 o 
  -2  -5   6       19.08       21.76      2.55 o 
  -1  -5   6       57.05       57.73      2.32 o 
   0  -5   6       63.21       65.19      2.59 o 
   1  -5   6     1329.43     1392.06     17.91 o 
   2  -5   6      624.72      624.16     14.22 o 
   3  -5   6      520.81      509.50      8.75 o 
   4  -5   6       57.78       59.55      3.10 o 
   5  -5   6       17.38       21.53      3.07 o 
   6  -5   6        3.33        1.39      3.82 o 
  -6  -4   6       95.90       90.30      6.22 o 
  -5  -4   6        6.45        7.84      3.10 o 
  -4  -4   6       32.51       27.08      2.75 o 
  -3  -4   6      146.81      137.38      4.07 o 
  -2  -4   6      972.48      959.79     10.49 o 
  -1  -4   6      320.36      302.10      4.72 o 
   0  -4   6     1218.48     1159.06     13.08 o 
   1  -4   6     1424.89     1436.27     15.92 o 
   2  -4   6      110.71      124.75      4.18 o 
   3  -4   6       39.10       43.46      2.30 o 
   4  -4   6      147.29      158.76      5.68 o 
   5  -4   6       66.50       71.51      4.34 o 
   6  -4   6        5.26        5.49      3.36 o 
  -6  -3   6        0.10       -0.30      2.38 o 
  -5  -3   6      100.88      100.75      4.30 o 
  -4  -3   6      696.87      712.09      9.21 o 
  -3  -3   6      326.41      317.20      5.51 o 
  -2  -3   6     1013.87      957.30     10.38 o 
  -1  -3   6      237.37      193.15      3.21 o 
   0  -3   6      210.09      222.25      4.37 o 
   1  -3   6        1.61        2.42      0.57 o 
   2  -3   6     1077.84     1040.87     10.08 o 
   3  -3   6      100.15       91.36      3.37 o 
   4  -3   6      192.24      191.34      5.93 o 
   5  -3   6      151.70      147.43      6.06 o 
   6  -3   6        3.07        9.30      4.19 o 
  -6  -2   6      136.76      144.29      7.25 o 
  -5  -2   6       85.74       94.28      3.58 o 
  -4  -2   6       89.13       92.18      3.64 o 
  -3  -2   6     1395.83     1414.43     13.21 o 
  -2  -2   6       15.77       13.99      1.25 o 
  -1  -2   6     3755.34     3878.91     32.79 o 
   0  -2   6     4273.16     4238.29     39.39 o 
   1  -2   6       39.77       27.32      1.57 o 
   2  -2   6     3281.02     3370.87     29.48 o 
   3  -2   6       30.95       41.19      2.10 o 
   4  -2   6       13.87       13.82      2.10 o 
   5  -2   6      124.98      120.27      5.47 o 
   6  -2   6      338.14      327.62     12.79 o 
  -6  -1   6      265.82      282.79      8.03 o 
  -5  -1   6       36.21       32.26      2.71 o 
  -4  -1   6      689.70      695.31      8.60 o 
  -3  -1   6      801.24      792.93      9.30 o 
  -2  -1   6     2402.37     2338.68     20.85 o 
  -1  -1   6      549.26      525.61      7.87 o 
   0  -1   6      337.72      314.57      4.68 o 
   1  -1   6    10998.41    11190.57     89.75 o 
   2  -1   6       31.24       36.39      1.79 o 
   3  -1   6      507.73      500.50      6.40 o 
   4  -1   6      228.97      219.67      5.21 o 
   5  -1   6       12.01       11.99      2.76 o 
   6  -1   6       43.04       39.53      4.42 o 
  -6   0   6      129.51      136.46      8.71 o 
  -5   0   6      239.73      231.95      5.23 o 
  -4   0   6       55.29       57.55      2.87 o 
  -3   0   6     2107.78     2137.85     17.42 o 
  -2   0   6     1805.06     1811.82     15.27 o 
  -1   0   6      779.95      770.46      8.82 o 
   0   0   6      351.17      377.63      5.20 o 
   1   0   6     1423.63     1399.06     11.73 o 
   2   0   6      262.59      215.77      3.38 o 
   3   0   6      237.12      238.95      3.70 o 
   4   0   6      336.70      345.22      6.24 o 
   5   0   6       62.12       58.47      4.19 o 
   6   0   6        0.88       -0.63      3.19 o 
  -6   1   6      151.08      168.08      6.64 o 
  -5   1   6       22.56       31.70      3.28 o 
  -4   1   6      343.97      343.26      5.56 o 
  -3   1   6      161.64      186.26      3.20 o 
  -2   1   6     1440.52     1430.84     12.71 o 
  -1   1   6       90.29       86.17      1.73 o 
   0   1   6      525.10      511.89      9.80 o 
   1   1   6      680.00      648.23      6.09 o 
   2   1   6     1460.05     1436.86     12.50 o 
   3   1   6       19.87       15.77      1.36 o 
   4   1   6       19.43       21.02      2.36 o 
   5   1   6        1.16        0.43      2.59 o 
   6   1   6      117.23      124.91      7.05 o 
  -6   2   6        2.41        0.30      2.61 o 
  -5   2   6       23.72       27.24      2.58 o 
  -4   2   6      181.44      185.76      5.27 o 
  -3   2   6      608.17      617.22      6.54 o 
  -2   2   6     5520.90     5728.29     37.94 o 
  -1   2   6      645.89      607.57      6.46 o 
   0   2   6       41.11       36.91      1.29 o 
   1   2   6      126.80      139.33      2.45 o 
   2   2   6       67.21       64.54      1.50 o 
   3   2   6     1045.86     1041.55     10.26 o 
   4   2   6      898.14      864.85     11.05 o 
   5   2   6        3.62        0.22      1.96 o 
   6   2   6       95.14       83.11      6.08 o 
  -6   3   6       66.05       76.61      5.19 o 
  -5   3   6      202.24      205.24      5.91 o 
  -4   3   6      341.85      335.80      6.18 o 
  -3   3   6       62.55       55.64      2.22 o 
  -2   3   6        0.62       -0.57      0.75 o 
  -1   3   6        4.43        5.76      0.98 o 
   0   3   6      737.13      706.16      7.67 o 
   1   3   6     2163.79     2277.19     18.31 o 
   2   3   6     2918.18     2953.42     22.45 o 
   3   3   6     1643.24     1542.18     15.77 o 
   4   3   6      891.53      867.18     11.10 o 
   5   3   6       31.23       25.88      2.75 o 
   6   3   6        2.34        4.64      3.17 o 
  -6   4   6       99.33       85.26      9.12 o 
  -5   4   6       11.05       14.05      3.27 o 
  -4   4   6       44.14       50.30      3.25 o 
  -3   4   6       34.48       33.89      2.47 o 
  -2   4   6      504.68      507.65      8.61 o 
  -1   4   6     2379.03     2328.78     21.71 o 
   0   4   6     3111.86     3070.77     26.85 o 
   1   4   6      158.93      150.06      2.03 o 
   2   4   6      172.88      179.30      3.43 o 
   3   4   6        7.49        7.29      1.45 o 
   4   4   6       12.31       10.65      1.95 o 
   5   4   6      287.10      296.13      6.50 o 
   6   4   6      109.41      106.72      4.83 o 
  -6   5   6        0.42        0.25      4.15 o 
  -5   5   6       14.34       12.78      3.54 o 
  -4   5   6      297.63      294.78      6.74 o 
  -3   5   6       28.59       25.21      2.36 o 
  -2   5   6      486.69      473.21      7.27 o 
  -1   5   6      543.79      544.94      7.24 o 
   0   5   6       16.14       18.47      1.21 o 
   1   5   6      566.56      577.50      6.05 o 
   2   5   6      539.26      518.56      7.43 o 
   3   5   6      349.42      336.97      5.31 o 
   4   5   6      622.64      614.53      8.72 o 
   5   5   6       73.04       78.72      4.08 o 
   6   5   6       52.30       53.64      4.27 o 
  -5   6   6       61.06       66.33      5.61 o 
  -4   6   6      235.06      221.77      6.64 o 
  -3   6   6       19.06       20.23      2.94 o 
  -2   6   6      278.37      263.34      7.30 o 
  -1   6   6      103.11       91.87      2.62 o 
   0   6   6     1257.20     1258.78     15.14 o 
   1   6   6      214.41      201.31      5.21 o 
   2   6   6      310.25      313.31      5.77 o 
   3   6   6      592.03      593.33      9.12 o 
   4   6   6      106.62       93.51      4.72 o 
   5   6   6      147.94      149.65      6.78 o 
  -5   7   6        3.84        5.10      3.91 o 
  -4   7   6       48.22       50.19      3.96 o 
  -3   7   6      211.61      218.97      5.97 o 
  -2   7   6        6.58        5.10      1.33 o 
  -1   7   6      831.06      803.83     14.85 o 
   0   7   6      656.41      652.36     10.87 o 
   1   7   6       17.26       16.48      3.28 o 
   2   7   6      113.45      116.52      4.44 o 
   3   7   6      703.14      667.75     11.51 o 
   4   7   6      252.26      251.80     13.62 o 
   5   7   6      135.86      134.04      7.65 o 
  -4   8   6      226.77      222.78      6.67 o 
  -3   8   6       51.21       48.63      2.81 o 
  -2   8   6      181.58      171.12      6.59 o 
  -1   8   6       24.30       24.31      2.79 o 
   0   8   6      121.14      112.43      5.86 o 
   1   8   6      236.09      248.55      6.89 o 
   2   8   6      123.83      122.77      4.86 o 
   3   8   6      599.38      564.26     10.80 o 
   4   8   6      162.21      159.07      7.19 o 
   5   8   6        0.24       -0.65      3.55 o 
  -4   9   6       45.53       30.32      6.35 o 
  -3   9   6        0.19       -1.79      3.01 o 
  -2   9   6       57.82       56.90      4.85 o 
  -1   9   6      143.90      139.19      7.41 o 
   0   9   6      183.13      187.67      5.91 o 
   1   9   6      134.89      136.46      5.74 o 
   2   9   6       28.64       32.34      3.42 o 
   3   9   6       27.11       20.98      3.40 o 
   4   9   6        7.75        7.06      3.76 o 
  -3  10   6       50.19       56.07      5.72 o 
  -2  10   6      237.18      227.92     12.37 o 
  -1  10   6        0.62       -0.28      3.31 o 
   0  10   6        5.02        5.12      2.98 o 
   1  10   6        2.83        2.17      2.86 o 
   2  10   6       43.99       41.55      4.32 o 
   3  10   6      117.09      119.42      8.01 o 
  -2  11   6        5.44        6.47      4.65 o 
  -1  11   6       11.39        8.49      4.54 o 
   0  11   6      103.03      103.29      6.27 o 
   1  11   6      220.19      222.47      8.15 o 
   2  11   6       73.97       76.47      5.65 o 
   0 -11   7       63.92       51.58     10.39 o 
   1 -11   7       30.11       24.47      4.59 o 
  -3 -10   7       33.67       36.49      7.17 o 
   0 -10   7      109.11       98.65      8.32 o 
   1 -10   7      106.63      110.26      8.80 o 
   2 -10   7       10.37        5.05      3.30 o 
   3 -10   7       44.45       46.42      6.41 o 
  -4  -9   7      108.04      117.54      6.21 o 
  -3  -9   7       90.45      103.32      5.92 o 
  -2  -9   7       84.54       82.64      7.24 o 
  -1  -9   7      281.75      274.79      9.34 o 
   0  -9   7      572.27      593.85     13.66 o 
   1  -9   7      158.26      160.06      5.17 o 
   2  -9   7       17.39       12.29      2.86 o 
   3  -9   7       62.74       47.85      5.14 o 
   4  -9   7        7.52       12.67      6.66 o 
  -4  -8   7      117.13      130.11      6.33 o 
  -3  -8   7       51.74       50.47      3.68 o 
  -2  -8   7        2.82        1.95      2.59 o 
  -1  -8   7       28.60       34.80      3.56 o 
   0  -8   7      238.89      224.64      7.91 o 
   1  -8   7       64.15       60.57      2.99 o 
   2  -8   7      101.84      109.50      8.04 o 
   3  -8   7       27.11       27.13      3.51 o 
   4  -8   7       18.46       15.76      3.87 o 
  -5  -7   7      156.65      160.28     17.83 o 
  -4  -7   7      112.22       96.91      8.86 o 
  -3  -7   7       14.12       17.12      2.78 o 
  -2  -7   7        7.79       10.51      2.62 o 
  -1  -7   7      575.64      618.03     10.71 o 
   0  -7   7      947.39      994.50     19.56 o 
   1  -7   7      203.31      190.86      4.49 o 
   2  -7   7      121.50      115.27      4.60 o 
   3  -7   7      109.62      106.36      7.98 o 
   4  -7   7       12.86       15.18      2.84 o 
   5  -7   7       11.58       15.32      3.04 o 
  -5  -6   7       93.93       90.79      8.41 o 
  -4  -6   7       88.90       79.08      6.94 o 
  -3  -6   7      292.59      315.19      7.28 o 
  -2  -6   7       69.86       66.32      3.94 o 
  -1  -6   7      797.15      795.85     11.93 o 
   0  -6   7      463.24      478.57      8.78 o 
   1  -6   7        1.31        0.94      1.31 o 
   2  -6   7        0.13        0.75      1.78 o 
   3  -6   7      133.29      127.20      5.08 o 
   4  -6   7       36.92       44.55      3.03 o 
   5  -6   7       18.37       19.11      3.22 o 
  -6  -5   7       21.45       22.24      4.77 o 
  -5  -5   7      192.74      198.21      9.61 o 
  -4  -5   7      467.46      466.81      9.13 o 
  -3  -5   7     1084.28     1090.34     14.30 o 
  -2  -5   7        2.15        3.63      1.21 o 
  -1  -5   7       12.44        9.58      1.40 o 
   0  -5   7      204.33      194.56      4.22 o 
   1  -5   7      407.84      418.12      6.73 o 
   2  -5   7      665.34      654.12     10.07 o 
   3  -5   7      787.29      779.48      9.24 o 
   4  -5   7      112.90      116.83      4.40 o 
   5  -5   7       22.44       16.93      2.95 o 
  -6  -4   7      122.71      136.29      7.31 o 
  -5  -4   7      192.76      192.44      7.39 o 
  -4  -4   7      219.84      221.56      7.11 o 
  -3  -4   7      158.06      156.55      4.04 o 
  -2  -4   7       86.59       86.87      2.70 o 
  -1  -4   7      315.59      295.79      4.50 o 
   0  -4   7        5.52        6.25      1.57 o 
   1  -4   7     3038.91     3133.57     28.13 o 
   2  -4   7      128.01      127.45      3.79 o 
   3  -4   7      294.41      290.79      5.32 o 
   4  -4   7        2.70        0.96      1.83 o 
   5  -4   7       19.90       19.37      2.95 o 
   6  -4   7        5.78        4.39      4.01 o 
  -6  -3   7        0.74        0.12      2.46 o 
  -5  -3   7      129.46      118.16      6.36 o 
  -4  -3   7       32.90       44.05      3.44 o 
  -3  -3   7      350.78      344.64      6.03 o 
  -2  -3   7      543.62      526.13      6.81 o 
  -1  -3   7     1006.38      982.41      8.53 o 
   0  -3   7       37.06       46.49      1.48 o 
   1  -3   7      898.79      993.29      8.08 o 
   2  -3   7       31.14       27.22      1.93 o 
   3  -3   7      308.99      292.23      5.82 o 
   4  -3   7       80.54       79.48      4.56 o 
   5  -3   7      158.07      174.60      7.97 o 
   6  -3   7       22.77       25.64      4.92 o 
  -6  -2   7       71.62       76.45      4.70 o 
  -5  -2   7      110.23      115.55      3.89 o 
  -4  -2   7      454.78      447.78      7.11 o 
  -3  -2   7      823.70      797.08      8.71 o 
  -2  -2   7      177.01      176.95      3.50 o 
  -1  -2   7      707.24      717.64     10.27 o 
   0  -2   7      788.48      719.19      7.52 o 
   1  -2   7      986.66      936.97     10.45 o 
   2  -2   7     3296.42     3424.73     45.16 o 
   3  -2   7      828.08      870.35      9.69 o 
   4  -2   7      129.84      138.03      4.39 o 
   5  -2   7       65.31       57.58      4.25 o 
   6  -2   7       39.36       40.68      5.48 o 
  -6  -1   7      256.31      275.94      7.08 o 
  -5  -1   7       56.81       59.34      3.12 o 
  -4  -1   7      692.66      667.34      8.47 o 
  -3  -1   7       73.25       60.33      2.28 o 
  -2  -1   7     2985.38     2983.06     26.05 o 
  -1  -1   7      434.87      414.78      6.94 o 
   0  -1   7       45.90       32.06      1.66 o 
   1  -1   7     5956.15     6029.38     49.63 o 
   2  -1   7       62.00       68.92      2.32 o 
   3  -1   7      120.05      102.88      3.21 o 
   4  -1   7      180.02      175.43      4.72 o 
   5  -1   7      264.31      268.85      8.48 o 
   6  -1   7       96.70      111.02      6.12 o 
  -6   0   7       73.13       68.95      4.26 o 
  -5   0   7      138.78      133.90      4.16 o 
  -4   0   7      198.35      203.69      4.41 o 
  -3   0   7     2141.20     2191.08     20.69 o 
  -2   0   7     2831.61     2850.71     22.90 o 
  -1   0   7     1812.48     1824.96     24.13 o 
   0   0   7       95.02       91.93      5.15 o 
   1   0   7      350.46      340.14      4.11 o 
   2   0   7     7436.50     8043.58     65.67 o 
   3   0   7      239.26      232.50      3.70 o 
   4   0   7      346.84      343.15      8.80 o 
   5   0   7     1320.26     1277.95     18.31 o 
   6   0   7       38.30       35.02      4.93 o 
  -6   1   7      224.68      237.93      6.77 o 
  -5   1   7      130.25      135.15      4.78 o 
  -4   1   7       87.81       89.18      2.98 o 
  -3   1   7      130.67      131.74      3.40 o 
  -2   1   7      451.20      435.55      4.71 o 
  -1   1   7       80.51       81.07      2.09 o 
   0   1   7      680.60      660.20      7.00 o 
   1   1   7     1996.40     1908.95     15.48 o 
   2   1   7     3218.91     3291.82     23.94 o 
   3   1   7      120.53      138.20      3.06 o 
   4   1   7      214.16      215.58      5.01 o 
   5   1   7       12.69       13.62      3.29 o 
   6   1   7       32.21       37.47      4.94 o 
  -6   2   7        2.90        2.65      2.73 o 
  -5   2   7        1.24       -1.50      2.03 o 
  -4   2   7        4.21        3.86      1.52 o 
  -3   2   7      834.36      869.75      8.92 o 
  -2   2   7     3132.57     3111.82     23.72 o 
  -1   2   7      612.46      557.29      5.62 o 
   0   2   7       25.68       34.47      1.32 o 
   1   2   7      229.49      256.09      3.20 o 
   2   2   7      204.29      223.12      2.71 o 
   3   2   7      563.08      554.38      7.65 o 
   4   2   7     2658.64     2608.54     27.74 o 
   5   2   7      284.05      284.37      7.31 o 
   6   2   7      168.09      165.38      7.69 o 
  -6   3   7       88.98       88.11      5.45 o 
  -5   3   7      301.46      294.48      6.98 o 
  -4   3   7      423.61      444.79      7.69 o 
  -3   3   7      344.36      350.02      5.42 o 
  -2   3   7      252.34      251.45      4.04 o 
  -1   3   7       39.62       36.38      2.14 o 
   0   3   7      595.60      578.58      7.32 o 
   1   3   7     2688.05     2796.05     22.16 o 
   2   3   7     2578.60     2565.25     20.00 o 
   3   3   7     1092.20     1064.04     12.90 o 
   4   3   7      300.62      303.78      6.23 o 
   5   3   7       32.02       29.46      2.92 o 
   6   3   7       47.41       49.28      5.06 o 
  -6   4   7       81.26       84.52      8.13 o 
  -5   4   7       37.51       30.90      4.24 o 
  -4   4   7       11.62        5.08      1.94 o 
  -3   4   7        9.30       12.60      2.74 o 
  -2   4   7      509.27      464.22      9.54 o 
  -1   4   7     3610.49     3538.77     31.59 o 
   0   4   7     1843.86     1832.37     17.25 o 
   1   4   7     1148.85     1153.02      9.72 o 
   2   4   7       38.91       42.67      1.87 o 
   3   4   7      207.74      203.88      4.91 o 
   4   4   7      160.79      164.89      4.94 o 
   5   4   7      242.55      250.04      6.14 o 
   6   4   7      245.06      250.16      6.81 o 
  -6   5   7        1.87        0.49      4.47 o 
  -5   5   7       60.24       61.72      5.38 o 
  -4   5   7      181.55      196.34      5.61 o 
  -3   5   7       65.55       70.48      3.58 o 
  -2   5   7      868.81      877.79     11.05 o 
  -1   5   7      380.11      370.71      7.99 o 
   0   5   7       37.37       37.89      1.69 o 
   1   5   7      616.21      647.60      6.12 o 
   2   5   7       10.53        8.71      1.13 o 
   3   5   7      184.53      193.38      5.11 o 
   4   5   7     1240.53     1201.78     14.07 o 
   5   5   7       32.45       33.33      3.10 o 
   6   5   7        3.02        2.09      2.58 o 
  -5   6   7       86.02       84.17      6.24 o 
  -4   6   7      338.25      319.21     17.42 o 
  -3   6   7        0.86        1.07      1.57 o 
  -2   6   7      118.26      108.53      5.03 o 
  -1   6   7       49.66       44.53      2.12 o 
   0   6   7     1017.67      987.73     14.22 o 
   1   6   7      142.28      130.34      4.12 o 
   2   6   7      433.82      425.08      8.07 o 
   3   6   7       18.80       18.69      2.36 o 
   4   6   7        1.70       -0.18      2.29 o 
   5   6   7      162.80      167.62      6.55 o 
  -5   7   7        5.43        8.03      4.28 o 
  -4   7   7      255.99      222.61      7.00 o 
  -3   7   7       98.10      105.71      4.47 o 
  -2   7   7       20.94       22.31      2.59 o 
  -1   7   7      613.25      587.99     10.03 o 
   0   7   7      711.96      677.99     12.45 o 
   1   7   7        9.93        8.22      1.96 o 
   2   7   7       60.53       60.76      3.62 o 
   3   7   7      212.51      201.68      6.35 o 
   4   7   7      189.23      174.76      7.18 o 
   5   7   7       50.85       50.98      5.34 o 
  -4   8   7      326.95      319.95     14.57 o 
  -3   8   7      252.68      227.26      7.20 o 
  -2   8   7       10.48        6.49      2.72 o 
  -1   8   7       14.94       14.10      2.50 o 
   0   8   7      155.28      146.11      8.05 o 
   1   8   7      196.62      194.45      6.45 o 
   2   8   7      269.27      280.78     10.52 o 
   3   8   7      546.48      536.43     10.91 o 
   4   8   7       71.57       65.74      5.33 o 
   5   8   7        6.59       10.95      4.21 o 
  -4   9   7       14.18       24.65      5.79 o 
  -3   9   7        2.16       -0.79      3.11 o 
  -2   9   7        5.53        5.65      3.00 o 
  -1   9   7      188.32      172.79      9.18 o 
   0   9   7      363.62      364.51      8.50 o 
   1   9   7       97.42      109.20      5.54 o 
   2   9   7       85.53       95.78     10.95 o 
   3   9   7       76.08       67.83      4.75 o 
   4   9   7        0.37       -2.65      3.38 o 
  -3  10   7       67.70       52.97      6.00 o 
  -2  10   7      149.35      148.02     12.47 o 
  -1  10   7        0.85       -0.64      3.58 o 
   0  10   7        0.29        2.35      2.87 o 
   1  10   7        0.39       -2.88      2.88 o 
   2  10   7        8.03        9.58      3.47 o 
   3  10   7      112.56      115.48      6.30 o 
  -2  11   7       16.31       17.78      5.28 o 
  -1  11   7       15.78       13.72      4.81 o 
   0  11   7       60.21       61.22      8.43 o 
   1  11   7      218.02      228.33      8.56 o 
   2  11   7       96.66       97.21      6.46 o 
   0 -11   8       18.43       21.14      6.30 o 
   1 -11   8        8.06       11.65      4.45 o 
  -3 -10   8       55.85       58.37      9.26 o 
  -2 -10   8       17.79        5.69      7.35 o 
  -1 -10   8       17.29       13.28      6.98 o 
   0 -10   8       12.58       14.94      5.37 o 
   1 -10   8       66.75       72.94      5.52 o 
   2 -10   8       13.76       18.06      5.39 o 
  -3  -9   8       10.94        7.90      3.36 o 
  -2  -9   8      155.72      157.25      9.14 o 
  -1  -9   8       15.58       18.27      3.94 o 
   0  -9   8      157.73      172.09      8.03 o 
   1  -9   8       60.00       61.36      3.73 o 
   2  -9   8       27.04       27.74      3.73 o 
   3  -9   8       45.33       37.51      4.71 o 
  -4  -8   8       35.91       38.57      4.50 o 
  -3  -8   8       40.03       37.48      6.76 o 
  -2  -8   8      231.09      245.70      7.47 o 
  -1  -8   8      359.52      381.10     10.82 o 
   0  -8   8      172.51      174.08     10.69 o 
   1  -8   8       14.46       11.76      2.31 o 
   2  -8   8       10.33        9.49      2.37 o 
   3  -8   8       12.09       11.56      3.14 o 
   4  -8   8       54.89       48.90      4.49 o 
  -5  -7   8      119.20      136.59     13.06 o 
  -4  -7   8      351.80      382.27      9.90 o 
  -3  -7   8        7.29        6.14      2.22 o 
  -2  -7   8      320.51      340.69      8.20 o 
  -1  -7   8        0.80        0.37      1.95 o 
   0  -7   8       94.06       92.75      5.36 o 
   1  -7   8      186.17      183.59      6.34 o 
   2  -7   8       14.58       15.77      3.67 o 
   3  -7   8       84.55       83.30      4.71 o 
   4  -7   8       26.15       26.93      3.27 o 
   5  -7   8        9.69       13.33      4.42 o 
  -5  -6   8       44.18       41.81      5.55 o 
  -4  -6   8       14.06       10.46      3.25 o 
  -3  -6   8      337.74      336.04      7.12 o 
  -2  -6   8        2.76        5.09      1.44 o 
  -1  -6   8      321.49      308.13      8.58 o 
   0  -6   8     1542.20     1530.86     22.57 o 
   1  -6   8       26.64       22.42      1.99 o 
   2  -6   8        3.53       -0.12      1.73 o 
   3  -6   8       53.07       47.56      3.17 o 
   4  -6   8        3.34        1.60      1.98 o 
   5  -6   8      108.04      116.18      6.44 o 
  -5  -5   8       37.08       41.04      5.32 o 
  -4  -5   8      717.75      699.99     11.78 o 
  -3  -5   8     1391.39     1407.33     25.65 o 
  -2  -5   8      838.16      865.03     11.42 o 
  -1  -5   8        3.59        2.33      1.62 o 
   0  -5   8       25.47       33.10      2.17 o 
   1  -5   8       50.40       64.49      2.61 o 
   2  -5   8      314.32      308.92      5.63 o 
   3  -5   8      473.56      457.80      6.71 o 
   4  -5   8      208.63      201.63      6.62 o 
   5  -5   8       12.95       13.11      2.87 o 
  -6  -4   8      162.41      172.63     14.75 o 
  -5  -4   8      418.89      396.02     10.41 o 
  -4  -4   8       70.13       64.60      5.07 o 
  -3  -4   8        4.45        5.04      1.85 o 
  -2  -4   8      101.93       98.82      3.36 o 
  -1  -4   8      124.55      115.49      2.52 o 
   0  -4   8     2465.47     2522.11     28.14 o 
   1  -4   8     1528.96     1487.64     13.48 o 
   2  -4   8      323.21      316.50      6.49 o 
   3  -4   8      154.92      150.58      4.17 o 
   4  -4   8       10.44       10.02      2.22 o 
   5  -4   8        2.82        2.51      2.70 o 
   6  -4   8       13.20       16.40      5.45 o 
  -6  -3   8        1.87        2.36      3.57 o 
  -5  -3   8        0.07        1.92      2.39 o 
  -4  -3   8        3.05        2.71      2.32 o 
  -3  -3   8     1742.19     1747.24     20.12 o 
  -2  -3   8      380.61      353.13      5.39 o 
  -1  -3   8     2624.99     2527.69     22.97 o 
   0  -3   8     1282.15     1388.17     12.26 o 
   1  -3   8      196.80      227.81      3.11 o 
   2  -3   8       45.30       46.50      2.19 o 
   3  -3   8      381.51      381.48      6.62 o 
   4  -3   8      201.72      207.79      5.37 o 
   5  -3   8      139.81      133.95      5.96 o 
   6  -3   8       35.32       38.70      5.50 o 
  -6  -2   8       33.06       27.66      3.63 o 
  -5  -2   8      217.85      219.27      5.62 o 
  -4  -2   8      166.23      165.69      4.83 o 
  -3  -2   8     1281.49     1256.92     13.76 o 
  -2  -2   8      270.95      251.03      4.33 o 
  -1  -2   8     1142.72     1222.51     14.22 o 
   0  -2   8       39.79       30.72      1.81 o 
   1  -2   8      929.59      950.39     10.17 o 
   2  -2   8      104.04       83.52      2.69 o 
   3  -2   8      637.12      638.43      9.98 o 
   4  -2   8      193.06      191.39      5.08 o 
   5  -2   8        4.91        5.11      4.30 o 
   6  -2   8       26.46       22.61      4.87 o 
  -6  -1   8      190.38      199.62     10.17 o 
  -5  -1   8       47.61       46.11      2.97 o 
  -4  -1   8      105.88      103.65      3.35 o 
  -3  -1   8       87.82       88.68      2.70 o 
  -2  -1   8     1836.95     1910.34     20.06 o 
  -1  -1   8     5550.59     5718.97     73.44 o 
   0  -1   8      331.11      300.79      5.07 o 
   1  -1   8     4755.84     4966.91     41.59 o 
   2  -1   8       20.67       26.71      1.77 o 
   3  -1   8      619.26      600.80      8.31 o 
   4  -1   8       56.94       56.79      3.17 o 
   5  -1   8      249.38      253.52      7.44 o 
   6  -1   8      141.40      133.35      6.53 o 
  -6   0   8        2.31       -0.26      2.62 o 
  -5   0   8      225.27      238.65      9.10 o 
  -4   0   8      285.14      294.90      5.61 o 
  -3   0   8     1087.37     1040.43     11.65 o 
  -2   0   8     2129.75     2079.48     17.53 o 
  -1   0   8     2015.73     2081.25     24.24 o 
   0   0   8      507.17      539.04      8.27 o 
   1   0   8      126.56      174.05      2.90 o 
   2   0   8     2308.38     2454.56     20.26 o 
   3   0   8      920.60      943.72      9.09 o 
   4   0   8       23.78       22.99      3.22 o 
   5   0   8      729.57      738.29     13.06 o 
   6   0   8       17.40       16.35      4.15 o 
  -6   1   8      273.68      294.42      8.95 o 
  -5   1   8      249.79      265.70      7.15 o 
  -4   1   8       95.55       98.36      3.42 o 
  -3   1   8      254.07      240.73      4.09 o 
  -2   1   8       54.03       46.91      1.61 o 
  -1   1   8      573.19      585.43      5.69 o 
   0   1   8        6.19        8.95      0.79 o 
   1   1   8     1105.82     1028.28      8.66 o 
   2   1   8      575.89      535.61      5.59 o 
   3   1   8       46.06       50.66      2.09 o 
   4   1   8       25.99       21.91      2.24 o 
   5   1   8       34.52       32.73      4.16 o 
   6   1   8       13.79       14.54      3.85 o 
  -6   2   8        2.27       -0.54      2.69 o 
  -5   2   8       37.22       29.67      2.96 o 
  -4   2   8       42.15       42.11      2.64 o 
  -3   2   8      547.26      537.96      6.14 o 
  -2   2   8     3104.00     3105.03     23.56 o 
  -1   2   8      443.37      395.34      4.68 o 
   0   2   8      648.66      662.02      6.66 o 
   1   2   8        1.39        0.84      0.63 o 
   2   2   8       20.09       27.46      1.58 o 
   3   2   8        6.66        7.13      1.52 o 
   4   2   8      197.08      191.81      4.86 o 
   5   2   8      345.22      345.14      9.79 o 
   6   2   8      153.37      142.67      7.53 o 
  -6   3   8      104.83      112.96      6.05 o 
  -5   3   8      121.95      132.19      5.27 o 
  -4   3   8      406.43      426.60     10.91 o 
  -3   3   8      420.51      431.51      5.98 o 
  -2   3   8       49.93       67.79      2.11 o 
  -1   3   8       51.01       63.66      2.12 o 
   0   3   8       25.89       20.73      1.69 o 
   1   3   8      321.50      400.24      5.23 o 
   2   3   8     3413.57     3486.28     28.37 o 
   3   3   8      648.31      636.56      8.58 o 
   4   3   8      221.21      213.51      5.13 o 
   5   3   8        1.75        2.56      2.08 o 
   6   3   8        0.11        0.19      3.18 o 
  -6   4   8       47.18       48.88      6.94 o 
  -5   4   8      112.28      111.50      6.40 o 
  -4   4   8        3.77        3.75      2.19 o 
  -3   4   8       77.61       85.06      3.52 o 
  -2   4   8      465.27      423.55      7.28 o 
  -1   4   8     2205.08     2210.96     21.15 o 
   0   4   8     1674.96     1670.90     14.98 o 
   1   4   8     1609.59     1647.48     15.11 o 
   2   4   8       96.54       84.12      2.57 o 
   3   4   8      485.67      469.67      7.16 o 
   4   4   8      158.58      151.49      5.46 o 
   5   4   8      118.32      110.51      4.41 o 
   6   4   8      157.17      150.21      6.19 o 
  -5   5   8       88.90       81.45      5.91 o 
  -4   5   8        4.42        8.12      2.38 o 
  -3   5   8      456.25      446.95      7.93 o 
  -2   5   8      935.98      922.08     11.59 o 
  -1   5   8      836.62      782.08      9.70 o 
   0   5   8      508.98      509.56      6.26 o 
   1   5   8       17.32       19.42      1.63 o 
   2   5   8       17.31       16.66      1.46 o 
   3   5   8      124.72      120.23      3.50 o 
   4   5   8      568.45      569.54      8.68 o 
   5   5   8      101.52      100.82      6.45 o 
   6   5   8        3.03        3.81      3.56 o 
  -5   6   8       56.76       56.92      5.42 o 
  -4   6   8      209.44      206.84      6.58 o 
  -3   6   8       30.78       40.15      3.00 o 
  -2   6   8        0.12        1.10      1.46 o 
  -1   6   8        8.71        8.44      1.45 o 
   0   6   8      411.63      403.21      5.29 o 
   1   6   8      649.63      675.71     10.46 o 
   2   6   8      273.45      271.90      7.27 o 
   3   6   8       71.94       67.20      4.01 o 
   4   6   8       36.79       38.26      5.32 o 
   5   6   8        0.54        3.47      3.01 o 
  -5   7   8       31.14       35.78      5.78 o 
  -4   7   8       69.48       69.28      7.18 o 
  -3   7   8       70.56       85.79      4.40 o 
  -2   7   8       43.53       39.54      2.57 o 
  -1   7   8      600.46      612.95     10.44 o 
   0   7   8      735.23      735.58     13.77 o 
   1   7   8      101.48       94.13      6.44 o 
   2   7   8      272.47      275.86      6.84 o 
   3   7   8       28.35       28.33      3.77 o 
   4   7   8      205.58      184.10      7.45 o 
   5   7   8       23.16       20.18      6.58 o 
  -4   8   8      188.59      186.12     12.75 o 
  -3   8   8       29.00       35.94      3.05 o 
  -2   8   8       13.77       15.74      3.24 o 
  -1   8   8      154.71      142.99      5.24 o 
   0   8   8       85.25       93.02      4.45 o 
   1   8   8      255.70      241.05      7.30 o 
   2   8   8      243.88      252.11      7.85 o 
   3   8   8      251.10      270.91     11.11 o 
   4   8   8      238.83      236.98     13.11 o 
  -4   9   8       17.70       12.11      5.41 o 
  -3   9   8        8.34        3.54      3.30 o 
  -2   9   8       21.54       29.67      8.59 o 
  -1   9   8      179.94      179.79      8.60 o 
   0   9   8      578.87      560.00     10.88 o 
   1   9   8      220.54      231.35      7.59 o 
   2   9   8      317.35      316.93      9.24 o 
   3   9   8       94.09       93.75      5.66 o 
   4   9   8        3.50        4.25      3.70 o 
  -3  10   8       64.98       71.04      6.35 o 
  -2  10   8       45.07       45.77      6.37 o 
  -1  10   8       13.26       11.86      4.32 o 
   0  10   8       19.10       20.98      3.87 o 
   1  10   8       33.07       27.67      4.04 o 
   2  10   8        1.19       -3.23      3.23 o 
   3  10   8       77.29       80.55      6.14 o 
  -2  11   8        6.46        5.00      4.78 o 
  -1  11   8        8.08        8.34      5.46 o 
   0  11   8       62.77       55.22      5.50 o 
   1  11   8      229.53      209.45     11.68 o 
   2  11   8       37.09       40.43      5.10 o 
  -2 -10   9      103.25      115.53     13.42 o 
  -1 -10   9        6.41       11.06      4.40 o 
   0 -10   9        0.01        0.42      6.13 o 
   1 -10   9        7.49        7.45      3.14 o 
   2 -10   9       53.72       48.63      6.55 o 
  -3  -9   9       12.32       16.26      3.32 o 
  -2  -9   9      110.50      113.44      8.30 o 
  -1  -9   9       16.41       15.04      4.62 o 
   0  -9   9      142.90      141.36      7.55 o 
   1  -9   9       49.24       54.42      3.67 o 
   2  -9   9       58.27       59.04      5.38 o 
   3  -9   9       23.03       15.43      4.27 o 
  -4  -8   9       75.75       72.61      5.31 o 
  -3  -8   9      136.86      138.72      5.75 o 
  -2  -8   9      401.38      408.24     14.44 o 
  -1  -8   9      541.67      550.24     13.23 o 
   0  -8   9      317.85      310.25      9.72 o 
   1  -8   9        9.61        7.13      2.19 o 
   2  -8   9        5.30        5.72      2.46 o 
   3  -8   9        4.90        6.04      2.61 o 
   4  -8   9      150.56      174.99     15.68 o 
  -5  -7   9       72.80       70.32      6.84 o 
  -4  -7   9      388.90      385.73     15.08 o 
  -3  -7   9       57.76       68.73      3.85 o 
  -2  -7   9        1.56        1.26      1.56 o 
  -1  -7   9      295.14      297.24      7.33 o 
   0  -7   9       65.72       67.70      5.26 o 
   1  -7   9      251.25      254.47      6.03 o 
   2  -7   9       20.32       18.11      2.47 o 
   3  -7   9      179.21      178.27      5.39 o 
   4  -7   9       55.78       60.72      4.89 o 
  -5  -6   9        0.78       -2.94      3.94 o 
  -4  -6   9        1.37        0.48      2.81 o 
  -3  -6   9       81.19       74.54      3.87 o 
  -2  -6   9      258.30      259.47      5.57 o 
  -1  -6   9     1363.38     1369.73     17.91 o 
   0  -6   9      564.07      568.45      9.83 o 
   1  -6   9       78.44       82.07      3.22 o 
   2  -6   9        3.46        3.99      1.56 o 
   3  -6   9       17.20       15.37      2.42 o 
   4  -6   9        1.19       -1.91      1.91 o 
   5  -6   9       60.25       68.86      4.41 o 
  -5  -5   9       38.85       51.79      5.76 o 
  -4  -5   9      741.52      728.02     12.25 o 
  -3  -5   9      177.44      181.65      5.33 o 
  -2  -5   9      626.69      611.13      9.23 o 
  -1  -5   9       51.78       52.12      2.09 o 
   0  -5   9      122.07      115.24      2.49 o 
   1  -5   9      100.61      101.52      3.08 o 
   2  -5   9      261.42      262.14      5.24 o 
   3  -5   9      375.44      379.90      6.74 o 
   4  -5   9      315.23      316.21      6.89 o 
   5  -5   9       34.96       35.90      3.57 o 
  -6  -4   9      133.20      137.30      7.62 o 
  -5  -4   9      141.26      129.07      7.67 o 
  -4  -4   9      249.10      284.49      7.16 o 
  -3  -4   9      409.99      397.23      7.67 o 
  -2  -4   9        8.92        8.21      1.70 o 
  -1  -4   9       29.25       30.42      2.03 o 
   0  -4   9     2597.25     2638.78     24.28 o 
   1  -4   9     1781.44     1759.94     17.65 o 
   2  -4   9      505.48      468.02      8.73 o 
   3  -4   9      106.70      101.08      3.65 o 
   4  -4   9       18.15       18.13      2.50 o 
   5  -4   9        1.98        2.39      2.79 o 
   6  -4   9        0.84       -2.03      3.89 o 
  -6  -3   9        9.39        9.45      3.85 o 
  -5  -3   9       80.05       84.12      4.84 o 
  -4  -3   9       34.16       30.46      3.23 o 
  -3  -3   9     1171.40     1121.49     14.71 o 
  -2  -3   9     1143.88     1067.25     16.76 o 
  -1  -3   9      539.22      447.43      6.71 o 
   0  -3   9     1000.42     1027.18     10.93 o 
   1  -3   9       42.10       43.55      1.82 o 
   2  -3   9      280.41      269.92      7.71 o 
   3  -3   9      136.64      138.53      4.06 o 
   4  -3   9      149.43      165.25      4.99 o 
   5  -3   9      126.58      134.46      6.06 o 
   6  -3   9       80.26       83.86      7.04 o 
  -6  -2   9       33.42       32.72      3.72 o 
  -5  -2   9       87.21       92.65      4.03 o 
  -4  -2   9       20.37       16.92      2.54 o 
  -3  -2   9      231.64      226.30      5.57 o 
  -2  -2   9      807.60      794.11     10.20 o 
  -1  -2   9      365.26      418.51      7.58 o 
   0  -2   9     1008.65     1099.33     12.96 o 
   1  -2   9      525.14      470.26      8.05 o 
   2  -2   9      198.94      181.47      3.94 o 
   3  -2   9      422.53      406.05      6.83 o 
   4  -2   9      184.61      182.62      5.12 o 
   5  -2   9        1.15        1.56      3.07 o 
   6  -2   9        8.10        6.45      4.32 o 
  -6  -1   9       98.66      103.46      5.47 o 
  -5  -1   9      184.84      189.44      5.39 o 
  -4  -1   9       14.75       13.47      2.20 o 
  -3  -1   9      241.86      234.50      4.31 o 
  -2  -1   9      521.45      503.28      7.36 o 
  -1  -1   9      509.57      457.75      8.02 o 
   0  -1   9     1071.68     1108.21     12.90 o 
   1  -1   9     1582.02     1616.83     15.52 o 
   2  -1   9      984.08      978.15      9.95 o 
   3  -1   9       59.00       60.31      2.80 o 
   4  -1   9       35.20       41.30      3.28 o 
   5  -1   9      110.25      111.24      5.44 o 
   6  -1   9      179.35      173.40      7.34 o 
  -6   0   9        0.77        0.27      2.76 o 
  -5   0   9      154.86      153.27      5.02 o 
  -4   0   9      120.69      123.24      3.66 o 
  -3   0   9      620.59      605.14      8.20 o 
  -2   0   9     1326.28     1248.94     11.69 o 
  -1   0   9      532.21      485.46      8.56 o 
   0   0   9       24.95       38.26      2.22 o 
   1   0   9       83.80      114.34      2.51 o 
   2   0   9      610.84      566.00      6.07 o 
   3   0   9      365.36      354.22      5.44 o 
   4   0   9      227.32      229.80     10.56 o 
   5   0   9      517.70      529.51     12.72 o 
   6   0   9       31.50       39.68      9.08 o 
  -6   1   9      132.55      147.67      7.68 o 
  -5   1   9      497.17      512.55      9.20 o 
  -4   1   9       24.48       30.45      4.47 o 
  -3   1   9     1111.85     1145.74     12.00 o 
  -2   1   9      325.11      362.41      4.59 o 
  -1   1   9     1069.30     1096.56      9.36 o 
   0   1   9      259.75      343.02      3.98 o 
   1   1   9     8953.06     9575.88     64.94 o 
   2   1   9     1127.30     1077.38      9.48 o 
   3   1   9      126.20      132.38      3.19 o 
   4   1   9      314.61      296.01      6.92 o 
   5   1   9       79.24       85.14      7.84 o 
   6   1   9       17.72       13.33      4.54 o 
  -6   2   9       44.22       41.39      5.08 o 
  -5   2   9        0.64        1.75      2.10 o 
  -4   2   9      171.05      165.93      7.00 o 
  -3   2   9      246.36      235.29      3.93 o 
  -2   2   9      768.03      757.13      8.24 o 
  -1   2   9     1204.14     1111.30      9.87 o 
   0   2   9       46.64       36.16      1.47 o 
   1   2   9     1725.50     1808.75     18.00 o 
   2   2   9      573.97      616.52      6.59 o 
   3   2   9      131.98      130.23      3.75 o 
   4   2   9        1.70       -0.41      1.63 o 
   5   2   9      262.00      253.55      8.47 o 
   6   2   9       65.58       75.14      6.14 o 
  -6   3   9       31.12       37.41      6.19 o 
  -5   3   9       64.14       72.29      4.65 o 
  -4   3   9      741.79      748.20     12.15 o 
  -3   3   9      441.98      467.28      6.35 o 
  -2   3   9        4.53        8.14      1.32 o 
  -1   3   9       48.79       52.20      2.05 o 
   0   3   9       55.63       56.97      1.94 o 
   1   3   9      156.09      133.21      3.03 o 
   2   3   9     2571.81     2604.02     24.29 o 
   3   3   9     2836.58     2758.07     25.95 o 
   4   3   9        2.64        4.22      1.81 o 
   5   3   9       74.92       78.74      3.99 o 
   6   3   9       53.65       55.41      5.51 o 
  -6   4   9       29.00       33.03      6.14 o 
  -5   4   9       44.30       50.40      4.95 o 
  -4   4   9       22.18       27.72      3.21 o 
  -3   4   9      124.47      114.85      4.02 o 
  -2   4   9      382.56      353.15      6.30 o 
  -1   4   9     2181.30     2186.36     19.26 o 
   0   4   9     2582.81     2646.25     22.35 o 
   1   4   9      718.95      713.88      6.96 o 
   2   4   9      409.25      405.82      6.22 o 
   3   4   9      889.38      852.75     10.64 o 
   4   4   9       46.91       42.79      2.91 o 
   5   4   9      104.51      102.61      5.29 o 
   6   4   9       92.86       84.31      5.98 o 
  -5   5   9       34.17       42.21      6.52 o 
  -4   5   9       35.53       35.56      7.66 o 
  -3   5   9      498.82      476.78      8.32 o 
  -2   5   9     1184.10     1128.35     13.51 o 
  -1   5   9      743.22      706.31      9.23 o 
   0   5   9      710.95      729.21      8.22 o 
   1   5   9      245.98      272.27      6.37 o 
   2   5   9     1222.20     1238.73     14.01 o 
   3   5   9      408.45      397.47      6.56 o 
   4   5   9      313.97      308.63      6.25 o 
   5   5   9      277.94      274.59      9.54 o 
   6   5   9       75.89       84.85     10.41 o 
  -5   6   9       45.52       46.90      8.59 o 
  -4   6   9       26.17       42.81      4.40 o 
  -3   6   9      402.24      390.37     12.19 o 
  -2   6   9       37.14       39.24      3.20 o 
  -1   6   9      133.11      126.51      3.60 o 
   0   6   9      243.20      231.69      4.09 o 
   1   6   9      193.69      199.87      3.78 o 
   2   6   9      460.68      436.16      9.76 o 
   3   6   9     1267.51     1235.64     13.98 o 
   4   6   9      284.38      295.15      5.97 o 
   5   6   9        9.24        8.77      3.38 o 
  -5   7   9       12.95       11.16      4.53 o 
  -4   7   9       16.07       18.07      3.21 o 
  -3   7   9      181.38      165.25      5.58 o 
  -2   7   9       63.58       69.08      3.24 o 
  -1   7   9      282.43      279.46      6.59 o 
   0   7   9      872.73      880.77     13.36 o 
   1   7   9       42.38       38.20      3.57 o 
   2   7   9      132.15      119.25      5.90 o 
   3   7   9       14.91       11.20      2.79 o 
   4   7   9      346.20      322.11     19.65 o 
   5   7   9      138.72      140.40      7.67 o 
  -4   8   9      130.95      137.66      5.90 o 
  -3   8   9       39.32       45.77      3.38 o 
  -2   8   9       39.58       40.21      4.13 o 
  -1   8   9      255.71      235.85      8.48 o 
   0   8   9        6.90        6.84      2.46 o 
   1   8   9      345.19      322.93      8.70 o 
   2   8   9      480.95      462.22     13.12 o 
   3   8   9      379.19      381.88      9.84 o 
   4   8   9      159.70      156.36      7.54 o 
  -4   9   9       13.28        8.93      2.84 o 
  -3   9   9        2.95        2.32      3.30 o 
  -2   9   9        0.40       -1.59      2.70 o 
  -1   9   9      190.33      197.00      9.12 o 
   0   9   9      476.62      456.04      9.91 o 
   1   9   9       17.41       19.11      3.71 o 
   2   9   9      358.69      340.69      9.80 o 
   3   9   9       22.46       22.92      5.42 o 
   4   9   9        6.64        5.14      4.04 o 
  -3  10   9       77.20      102.22      7.22 o 
  -2  10   9       77.93       93.03      7.87 o 
  -1  10   9       47.21       56.51      6.27 o 
   0  10   9       53.15       67.10      7.81 o 
   1  10   9       91.67       91.65      5.96 o 
   2  10   9        3.12        2.93      3.59 o 
   3  10   9       34.76       37.44      5.30 o 
  -1  11   9        4.74        1.96      3.97 o 
   0  11   9       40.98       35.57      4.98 o 
   1  11   9       96.23       92.98      9.37 o 
   2  11   9        2.78        3.80      3.95 o 
  -2 -10  10       54.01       54.37     11.43 o 
  -1 -10  10       22.44       18.42      6.53 o 
   0 -10  10        0.39       -3.57      4.18 o 
   1 -10  10        1.49       -2.79      2.79 o 
   2 -10  10       60.80       66.63      7.41 o 
  -3  -9  10       14.88       12.51      3.47 o 
  -2  -9  10        4.59        4.24      4.63 o 
  -1  -9  10      120.85      116.92      7.43 o 
   0  -9  10       50.19       56.79      5.80 o 
   1  -9  10       64.69       70.36      4.17 o 
   2  -9  10      117.78      121.37      5.72 o 
   3  -9  10       21.67       27.70      7.49 o 
  -4  -8  10       12.16        9.04      3.77 o 
  -3  -8  10      180.35      195.02      7.54 o 
  -2  -8  10      253.44      269.50      8.27 o 
  -1  -8  10       78.18       86.03      6.20 o 
   0  -8  10      363.46      372.85      7.57 o 
   1  -8  10        3.03        1.22      2.20 o 
   2  -8  10        1.94       -0.63      2.40 o 
   3  -8  10        5.91        7.32      2.61 o 
   4  -8  10       88.92       88.07      6.76 o 
  -4  -7  10      181.86      190.99      7.55 o 
  -3  -7  10      166.93      164.30      5.52 o 
  -2  -7  10       21.79       23.20      2.32 o 
  -1  -7  10      215.28      213.38      7.84 o 
   0  -7  10      153.40      158.44      7.60 o 
   1  -7  10      118.35      125.07      4.61 o 
   2  -7  10       34.26       34.38      2.98 o 
   3  -7  10      189.11      207.25      8.48 o 
   4  -7  10      152.51      158.64      6.87 o 
  -5  -6  10       59.88       59.64      6.28 o 
  -4  -6  10        1.34        2.21      2.96 o 
  -3  -6  10       79.85       74.73      4.00 o 
  -2  -6  10       11.12       14.82      2.18 o 
  -1  -6  10      411.68      408.90      6.28 o 
   0  -6  10      746.43      705.00     14.65 o 
   1  -6  10       59.89       57.13      2.63 o 
   2  -6  10       12.43       12.53      2.21 o 
   3  -6  10       31.79       31.78      3.54 o 
   4  -6  10        0.29        2.33      2.09 o 
   5  -6  10       19.37       14.41      3.01 o 
  -5  -5  10        0.64        0.30      3.89 o 
  -4  -5  10      579.87      562.59     11.92 o 
  -3  -5  10      105.36      112.17      4.54 o 
  -2  -5  10       13.99       16.65      3.13 o 
  -1  -5  10       85.64       94.57      3.06 o 
   0  -5  10      141.22      123.15      4.56 o 
   1  -5  10       11.87        9.55      1.92 o 
   2  -5  10      136.29      137.05      4.26 o 
   3  -5  10       96.09      100.85      5.85 o 
   4  -5  10      413.70      402.57      8.78 o 
   5  -5  10       52.58       56.37      4.54 o 
  -5  -4  10      105.87      104.27      6.44 o 
  -4  -4  10      585.66      578.15     10.66 o 
  -3  -4  10      114.78      116.90      4.51 o 
  -2  -4  10        4.22        1.81      1.55 o 
  -1  -4  10        4.80        5.57      1.37 o 
   0  -4  10     1097.15     1042.99     11.50 o 
   1  -4  10     1337.21     1316.76     14.25 o 
   2  -4  10      479.17      469.52      6.45 o 
   3  -4  10       39.57       39.40      2.71 o 
   4  -4  10       36.47       43.77      3.32 o 
   5  -4  10        1.41       -0.46      2.60 o 
  -6  -3  10      114.33      117.82     10.70 o 
  -5  -3  10      131.26      140.28      5.90 o 
  -4  -3  10        0.14       -0.90      2.02 o 
  -3  -3  10       60.75       60.06      3.44 o 
  -2  -3  10       79.09       71.79      3.18 o 
  -1  -3  10     1345.06     1306.53     13.84 o 
   0  -3  10      992.69      950.33     12.12 o 
   1  -3  10      421.00      383.03      5.14 o 
   2  -3  10      261.75      249.76      4.47 o 
   3  -3  10       19.20       19.75      2.20 o 
   4  -3  10      234.97      244.15      6.01 o 
   5  -3  10      149.29      142.24      6.54 o 
   6  -3  10       45.99       40.19      5.55 o 
  -6  -2  10        9.16        6.15      2.72 o 
  -5  -2  10       48.83       51.27      3.42 o 
  -4  -2  10      609.67      613.31     10.69 o 
  -3  -2  10      399.31      399.82      8.52 o 
  -2  -2  10     1030.94     1020.88     15.02 o 
  -1  -2  10      247.20      248.13      5.25 o 
   0  -2  10       13.51        9.66      2.79 o 
   1  -2  10      327.22      319.46      6.08 o 
   2  -2  10       19.67       15.65      2.62 o 
   3  -2  10      609.85      613.69     10.03 o 
   4  -2  10      134.47      142.29      4.91 o 
   5  -2  10       13.02       16.36      3.92 o 
   6  -2  10       17.00        9.28      4.45 o 
  -6  -1  10      126.88      149.78      6.35 o 
  -5  -1  10      184.72      185.94      5.48 o 
  -4  -1  10     1004.00     1016.12     14.01 o 
  -3  -1  10       59.81       60.52      3.11 o 
  -2  -1  10      150.36      152.15      4.76 o 
  -1  -1  10       19.20       10.99      4.15 o 
   0  -1  10      897.22      883.97     11.16 o 
   1  -1  10      333.40      305.42      4.43 o 
   2  -1  10     1606.39     1677.18     19.14 o 
   3  -1  10        8.30        8.88      2.19 o 
   4  -1  10        0.05        1.95      1.97 o 
   5  -1  10      171.16      155.18      6.24 o 
   6  -1  10      151.02      152.65     11.80 o 
  -6   0  10        0.15        1.84      2.88 o 
  -5   0  10      150.57      150.96      5.62 o 
  -4   0  10      100.95      101.43      4.62 o 
  -3   0  10      193.29      190.51      4.35 o 
  -2   0  10     3947.87     4084.68     32.23 o 
  -1   0  10      195.85      163.33      3.86 o 
   0   0  10      791.82      791.85     10.00 o 
   1   0  10       61.50       66.85      2.05 o 
   2   0  10      754.29      810.71      8.75 o 
   3   0  10      529.67      512.67      9.35 o 
   4   0  10      210.43      213.09      7.24 o 
   5   0  10      111.13      129.87      6.93 o 
   6   0  10      105.55      100.00      7.13 o 
  -6   1  10      181.15      180.72     12.13 o 
  -5   1  10      799.20      830.17     23.17 o 
  -4   1  10      119.32      124.28      4.40 o 
  -3   1  10      751.97      739.19      9.57 o 
  -2   1  10     1744.29     1810.86     15.63 o 
  -1   1  10        5.32       10.72      1.33 o 
   0   1  10      722.27      788.95      7.29 o 
   1   1  10     4291.88     4565.41     32.43 o 
   2   1  10     2355.38     2318.17     22.53 o 
   3   1  10      188.87      193.74      6.80 o 
   4   1  10      657.39      648.22     13.07 o 
   5   1  10       20.01       17.40      3.75 o 
   6   1  10       47.04       29.97      7.71 o 
  -6   2  10       27.58       27.30      4.45 o 
  -5   2  10       64.86       62.45      3.80 o 
  -4   2  10      209.17      203.31      5.55 o 
  -3   2  10      268.39      268.33      4.58 o 
  -2   2  10     1157.47     1150.95      9.95 o 
  -1   2  10      836.32      762.26      7.34 o 
   0   2  10      311.56      411.92      4.70 o 
   1   2  10     1395.63     1439.95     12.94 o 
   2   2  10      764.42      794.97      8.15 o 
   3   2  10      108.05      102.74      3.86 o 
   4   2  10        7.98        6.19      2.47 o 
   5   2  10       93.73       95.06      8.50 o 
   6   2  10      116.94      115.16      7.19 o 
  -6   3  10        2.54        6.58      7.50 o 
  -5   3  10      244.38      231.77      7.15 o 
  -4   3  10      313.65      312.71      6.98 o 
  -3   3  10      569.27      568.70      8.01 o 
  -2   3  10      563.19      543.46      7.24 o 
  -1   3  10      100.33      107.05      2.38 o 
   0   3  10       80.80       78.03      2.07 o 
   1   3  10     1270.58     1431.14     12.89 o 
   2   3  10     1769.76     1734.75     19.92 o 
   3   3  10      770.87      767.63     10.08 o 
   4   3  10       37.18       35.88      3.45 o 
   5   3  10      170.06      168.63      6.10 o 
   6   3  10        9.06        6.86      3.85 o 
  -6   4  10       43.54       57.96     10.30 o 
  -5   4  10       36.08       45.23      6.89 o 
  -4   4  10      181.65      168.53      6.47 o 
  -3   4  10       75.14       66.60      3.37 o 
  -2   4  10      154.28      135.07      3.99 o 
  -1   4  10      388.03      397.66      5.80 o 
   0   4  10        9.13        5.13      1.26 o 
   1   4  10     1464.89     1493.89     17.06 o 
   2   4  10      602.33      641.22      8.57 o 
   3   4  10       10.04       10.23      1.81 o 
   4   4  10        0.09       -1.56      1.64 o 
   5   4  10       42.39       41.24      3.41 o 
   6   4  10       54.51       52.23      5.37 o 
  -5   5  10       32.85       36.23      4.63 o 
  -4   5  10       61.88       60.83      5.97 o 
  -3   5  10      329.31      327.59      6.91 o 
  -2   5  10      704.92      668.32      9.65 o 
  -1   5  10      889.89      844.66     10.67 o 
   0   5  10       36.53       31.74      1.85 o 
   1   5  10        2.60        1.97      1.21 o 
   2   5  10       35.84       34.82      2.48 o 
   3   5  10     1137.42     1101.10     12.97 o 
   4   5  10      187.49      185.00      5.02 o 
   5   5  10      183.52      182.84      5.62 o 
  -5   6  10       48.42       68.40      7.11 o 
  -4   6  10      147.10      178.66      6.43 o 
  -3   6  10      792.99      783.11     18.90 o 
  -2   6  10      214.08      211.27      6.63 o 
  -1   6  10        0.73        0.97      1.34 o 
   0   6  10       57.13       53.10      3.33 o 
   1   6  10       16.89       15.84      2.95 o 
   2   6  10        6.10        5.53      1.53 o 
   3   6  10      624.96      606.57      8.80 o 
   4   6  10      456.15      450.69      8.24 o 
   5   6  10        0.24       -0.70      2.10 o 
  -5   7  10        0.77        0.47      4.10 o 
  -4   7  10        1.25        1.76      2.55 o 
  -3   7  10        2.88       -1.21      1.93 o 
  -2   7  10       33.23       33.60      3.93 o 
  -1   7  10       14.02       12.99      1.72 o 
   0   7  10      214.38      200.46      5.97 o 
   1   7  10      514.65      503.44     10.93 o 
   2   7  10      306.97      289.76      8.36 o 
   3   7  10        0.21       -1.48      2.34 o 
   4   7  10       82.24       74.31      5.70 o 
   5   7  10       51.25       51.34      5.69 o 
  -4   8  10       71.28       74.03      4.84 o 
  -3   8  10      122.88      137.66      5.28 o 
  -2   8  10      104.01      100.28      4.56 o 
  -1   8  10      313.03      301.68      9.04 o 
   0   8  10       68.09       70.79      4.25 o 
   1   8  10       41.80       36.25      4.00 o 
   2   8  10       42.70       46.09      4.57 o 
   3   8  10      204.03      208.36      8.27 o 
   4   8  10       60.60       56.05      5.89 o 
  -3   9  10        0.40        0.62      3.33 o 
  -2   9  10       48.12       43.86      5.80 o 
  -1   9  10       72.05       69.36     10.32 o 
   0   9  10      202.14      186.50      9.83 o 
   1   9  10        2.93       24.10      9.92 o 
   2   9  10      101.84       97.01      6.18 o 
   3   9  10      107.84      107.69     15.18 o 
   4   9  10        0.20       -3.67      3.67 o 
  -3  10  10       64.27       62.42     10.25 o 
  -2  10  10       55.30       72.00      7.41 o 
  -1  10  10      116.88      124.40      8.38 o 
   0  10  10      386.04      394.35     11.23 o 
   1  10  10       64.11       69.44      6.32 o 
   2  10  10        0.20       -2.82      3.49 o 
   3  10  10        0.28       -1.25      3.71 o 
  -1  11  10       25.66       29.11      4.95 o 
   0  11  10        1.61        1.45      3.68 o 
   1  11  10       33.46       18.37      4.48 o 
  -2 -10  11       40.05       42.32     10.55 o 
  -1 -10  11       66.10       74.21      7.18 o 
   0 -10  11        9.89       10.83      4.49 o 
   1 -10  11       26.74       17.93      3.19 o 
   2 -10  11       82.50       83.88      5.74 o 
  -3  -9  11      106.73      109.04      6.78 o 
  -2  -9  11        9.29        2.66      4.03 o 
  -1  -9  11      166.00      174.27      8.79 o 
   0  -9  11        6.69        5.72      1.84 o 
   1  -9  11       68.19       68.37      3.46 o 
   2  -9  11      114.24      111.67      8.11 o 
   3  -9  11       26.62       28.94     10.06 o 
  -4  -8  11        0.72        1.47      3.50 o 
  -3  -8  11       92.61      106.57      5.60 o 
  -2  -8  11       82.13       83.08      3.84 o 
  -1  -8  11      157.96      158.44      4.55 o 
   0  -8  11      239.24      243.92      6.01 o 
   1  -8  11       71.61       72.78      3.37 o 
   2  -8  11        1.04       -0.61      2.01 o 
   3  -8  11        7.37        4.66      3.12 o 
   4  -8  11      131.63      123.77     11.43 o 
  -4  -7  11      137.63      147.47     10.67 o 
  -3  -7  11      295.23      293.08      7.42 o 
  -2  -7  11      102.29      100.42      4.21 o 
  -1  -7  11      170.11      172.54      9.12 o 
   0  -7  11       57.09       56.84      3.21 o 
   1  -7  11       60.00       64.81      3.72 o 
   2  -7  11       52.62       55.91      3.99 o 
   3  -7  11      171.64      164.12      6.50 o 
   4  -7  11       89.76       87.08      5.64 o 
  -5  -6  11      155.18      162.53     17.66 o 
  -4  -6  11      103.32      107.21      5.28 o 
  -3  -6  11       28.15       29.07      3.20 o 
  -2  -6  11       12.36        8.43      2.12 o 
  -1  -6  11      183.58      200.30      4.60 o 
   0  -6  11      700.25      697.39     11.64 o 
   1  -6  11      141.01      132.86      8.06 o 
   2  -6  11       25.84       28.32      3.79 o 
   3  -6  11       69.14       72.21      4.58 o 
   4  -6  11        7.28        5.66      2.18 o 
   5  -6  11        8.26        7.78      3.27 o 
  -5  -5  11        0.20        1.56      3.96 o 
  -4  -5  11      185.99      184.95      6.33 o 
  -3  -5  11      348.92      337.07      8.06 o 
  -2  -5  11      360.59      363.79     10.48 o 
  -1  -5  11      166.23      168.55      4.16 o 
   0  -5  11      235.09      228.29      5.35 o 
   1  -5  11       10.71       10.85      2.04 o 
   2  -5  11       10.70        8.21      2.10 o 
   3  -5  11       88.35       91.80      3.78 o 
   4  -5  11      311.51      316.19      7.22 o 
   5  -5  11       16.20       12.20      3.19 o 
  -5  -4  11      224.98      215.36      8.18 o 
  -4  -4  11      291.05      307.32     11.92 o 
  -3  -4  11      195.26      197.70      5.73 o 
  -2  -4  11       96.12       92.59      5.43 o 
  -1  -4  11       83.14       96.57      3.25 o 
   0  -4  11      909.37      895.69     13.20 o 
   1  -4  11     1094.16     1079.55     14.10 o 
   2  -4  11      511.60      516.70      6.96 o 
   3  -4  11        8.89        9.12      2.02 o 
   4  -4  11      197.41      189.66      5.60 o 
   5  -4  11        2.13        1.17      2.79 o 
  -6  -3  11       82.23       90.45     11.22 o 
  -5  -3  11      188.82      190.17      7.67 o 
  -4  -3  11      276.93      262.52      7.10 o 
  -3  -3  11      233.95      230.17      6.04 o 
  -2  -3  11      532.16      528.41      8.70 o 
  -1  -3  11      678.78      650.29     12.62 o 
   0  -3  11     2410.06     2408.98     25.59 o 
   1  -3  11      705.48      718.59      9.10 o 
   2  -3  11      123.59      113.11      4.32 o 
   3  -3  11       71.91       62.74      3.18 o 
   4  -3  11      294.28      282.94      6.62 o 
   5  -3  11       50.39       64.66      5.79 o 
   6  -3  11       25.86       23.31      5.09 o 
  -6  -2  11       11.45        9.29      3.56 o 
  -5  -2  11       11.97        7.36      2.90 o 
  -4  -2  11      876.70      856.55     13.44 o 
  -3  -2  11     1506.22     1517.09     34.49 o 
  -2  -2  11      334.62      291.78      7.05 o 
  -1  -2  11     2453.67     2477.77     29.83 o 
   0  -2  11       34.58       27.85      2.23 o 
   1  -2  11      262.50      255.08      4.66 o 
   2  -2  11      108.65      111.14      3.48 o 
   3  -2  11      137.58      140.14      4.79 o 
   4  -2  11      160.21      176.77      5.31 o 
   5  -2  11      103.91       98.35      6.49 o 
   6  -2  11       27.08       20.73      5.93 o 
  -6  -1  11       43.83       47.20      6.20 o 
  -5  -1  11       53.28       63.86      3.83 o 
  -4  -1  11      330.24      335.73      7.36 o 
  -3  -1  11       12.88       10.08      2.41 o 
  -2  -1  11      141.94      153.40      6.84 o 
  -1  -1  11     1474.35     1583.98     22.84 o 
   0  -1  11      301.21      266.30      6.68 o 
   1  -1  11      134.84      117.52      2.79 o 
   2  -1  11     2510.51     2542.98     21.81 o 
   3  -1  11      271.76      270.21      5.03 o 
   4  -1  11       81.94       79.36      9.46 o 
   5  -1  11       18.80       14.62      3.86 o 
   6  -1  11       40.67       46.61      6.15 o 
  -6   0  11       74.47       69.87      5.14 o 
  -5   0  11       63.14       59.65      4.33 o 
  -4   0  11      495.99      507.91     11.06 o 
  -3   0  11       83.22       74.90      3.47 o 
  -2   0  11     1537.19     1573.52     17.97 o 
  -1   0  11     1311.45     1326.43     15.26 o 
   0   0  11     1741.53     1917.09     20.31 o 
   1   0  11        1.08        1.41      0.93 o 
   2   0  11      253.03      241.09      3.86 o 
   3   0  11      188.33      175.99      3.94 o 
   4   0  11      108.89      122.40      5.84 o 
   5   0  11      261.87      270.78      9.29 o 
   6   0  11      117.44      122.41      8.73 o 
  -6   1  11      130.71      134.05      9.65 o 
  -5   1  11       86.90       88.91      4.91 o 
  -4   1  11      196.42      201.67      5.73 o 
  -3   1  11      564.53      564.87      8.15 o 
  -2   1  11       59.94       60.44      2.24 o 
  -1   1  11      305.71      306.12      5.35 o 
   0   1  11      337.65      355.55      4.53 o 
   1   1  11     1426.71     1344.91     12.36 o 
   2   1  11     1041.27     1024.40      9.49 o 
   3   1  11      406.13      396.39      7.63 o 
   4   1  11      787.55      770.93     14.76 o 
   5   1  11       15.30       15.14      3.62 o 
   6   1  11        2.24        5.84      3.77 o 
  -6   2  11       74.30       75.32      7.35 o 
  -5   2  11       29.87       32.40      6.28 o 
  -4   2  11      150.11      160.64      4.52 o 
  -3   2  11        5.91        5.39      1.50 o 
  -2   2  11     1296.08     1308.45     11.15 o 
  -1   2  11     1255.82     1199.65     10.53 o 
   0   2  11     2263.59     2362.02     18.15 o 
   1   2  11     1104.79     1072.13     13.11 o 
   2   2  11      544.73      534.94     11.32 o 
   3   2  11        4.65        3.76      1.75 o 
   4   2  11        7.18        5.17      1.99 o 
   5   2  11       45.13       43.73      4.77 o 
   6   2  11      193.73      186.60      8.70 o 
  -6   3  11       16.04       14.65      7.11 o 
  -5   3  11      104.68      109.84      5.50 o 
  -4   3  11       81.62       83.51      4.12 o 
  -3   3  11       36.50       36.04      2.92 o 
  -2   3  11      531.18      526.27      7.26 o 
  -1   3  11       60.53       62.29      2.60 o 
   0   3  11      815.84      821.66      8.52 o 
   1   3  11      236.92      246.61      4.12 o 
   2   3  11      701.17      683.12      9.92 o 
   3   3  11      277.33      277.99      9.33 o 
   4   3  11       96.39       94.06      3.93 o 
   5   3  11      115.37      119.18      6.69 o 
   6   3  11       50.66       49.74      5.53 o 
  -5   4  11      179.93      176.34      7.94 o 
  -4   4  11      195.17      185.95      7.15 o 
  -3   4  11        1.10        1.52      1.67 o 
  -2   4  11       19.13       23.44      3.41 o 
  -1   4  11     1035.89     1012.13     12.02 o 
   0   4  11        7.53        3.65      1.09 o 
   1   4  11      764.81      756.62     10.61 o 
   2   4  11     1843.59     1878.04     19.02 o 
   3   4  11       10.38       11.26      2.13 o 
   4   4  11        4.09        4.09      2.02 o 
   5   4  11        0.72       -0.03      2.21 o 
   6   4  11       94.41       88.67      6.41 o 
  -5   5  11        3.22       -0.54      3.24 o 
  -4   5  11       20.99       20.32      3.53 o 
  -3   5  11       68.84       74.38      3.76 o 
  -2   5  11      665.88      649.89      9.63 o 
  -1   5  11     1073.32     1038.64     12.52 o 
   0   5  11     1057.12     1048.67     14.69 o 
   1   5  11      206.08      208.81      4.63 o 
   2   5  11       60.49       58.04      3.15 o 
   3   5  11      260.76      259.63      6.91 o 
   4   5  11        1.60        2.65      2.03 o 
   5   5  11      263.16      268.32      7.18 o 
  -5   6  11       20.43       25.14      5.35 o 
  -4   6  11      152.90      162.44      9.06 o 
  -3   6  11      669.89      652.32     11.43 o 
  -2   6  11      200.53      201.47      5.24 o 
  -1   6  11       31.14       30.54      3.21 o 
   0   6  11        1.17        0.14      1.35 o 
   1   6  11      159.58      168.87      4.19 o 
   2   6  11      164.39      156.11      5.59 o 
   3   6  11      539.60      534.23      9.15 o 
   4   6  11      642.22      671.12     11.70 o 
   5   6  11        7.54        8.76      3.12 o 
  -4   7  11       26.21       21.31      3.49 o 
  -3   7  11        9.08        6.72      3.81 o 
  -2   7  11       81.66       74.87      3.82 o 
  -1   7  11        4.41        4.73      1.64 o 
   0   7  11      628.05      637.01      8.86 o 
   1   7  11     1331.00     1344.24     29.32 o 
   2   7  11      309.50      305.42      9.03 o 
   3   7  11       48.62       53.19      7.19 o 
   4   7  11        0.09        2.09      3.34 o 
   5   7  11        1.56        0.22      3.99 o 
  -4   8  11        8.21        8.07      2.98 o 
  -3   8  11       88.98       95.99      4.74 o 
  -2   8  11      158.46      153.66      4.91 o 
  -1   8  11      481.62      449.62     23.42 o 
   0   8  11      107.33       97.11      5.72 o 
   1   8  11        7.92        5.46      3.10 o 
   2   8  11       37.54       33.39      4.20 o 
   3   8  11      102.78      107.91     11.67 o 
   4   8  11      180.39      188.56     10.06 o 
  -3   9  11        3.21       -0.05      3.59 o 
  -2   9  11       28.50       30.25      5.62 o 
  -1   9  11        8.41       21.37      7.51 o 
   0   9  11      153.43      156.17      7.23 o 
   1   9  11     1368.77     1353.23     45.35 o 
   2   9  11       91.43       97.62      6.28 o 
   3   9  11      118.84      126.43      7.36 o 
  -2  10  11       74.51       71.88      7.58 o 
  -1  10  11       88.63       82.09      6.35 o 
   0  10  11       90.39       86.12      6.24 o 
   1  10  11      106.34       97.71      6.98 o 
   2  10  11       98.98       85.88     13.26 o 
   3  10  11        7.36        3.70      4.05 o 
  -1  11  11       24.84       25.94      4.93 o 
   0  11  11        9.84        3.91      4.18 o 
   1  11  11       14.81       16.91      4.62 o 
  -1 -10  12       64.86       66.49      8.93 o 
   0 -10  12       25.77       26.43      5.02 o 
   1 -10  12       26.07       23.70      4.85 o 
  -3  -9  12      120.43      126.36     14.75 o 
  -2  -9  12        0.70        3.39      2.96 o 
  -1  -9  12       79.06       81.97      4.32 o 
   0  -9  12        3.87        5.41      2.57 o 
   1  -9  12       50.67       49.34      4.83 o 
   2  -9  12       38.27       36.42      7.98 o 
   3  -9  12       15.94       22.92      6.79 o 
  -3  -8  12        7.03       12.88      3.20 o 
  -2  -8  12       66.73       64.69      4.40 o 
  -1  -8  12      102.91      103.61      5.43 o 
   0  -8  12      117.97      120.25      4.80 o 
   1  -8  12      155.05      153.26      5.74 o 
   2  -8  12        2.90        0.03      2.68 o 
   3  -8  12        0.11       -2.04      2.74 o 
  -4  -7  12      170.87      161.98      9.07 o 
  -3  -7  12      417.08      417.61      9.02 o 
  -2  -7  12      126.83      136.81      6.37 o 
  -1  -7  12       95.61       94.40      5.99 o 
   0  -7  12        5.06        4.74      2.21 o 
   1  -7  12        2.49        2.84      2.22 o 
   2  -7  12      116.64      117.33      5.55 o 
   3  -7  12       52.45       49.68      4.46 o 
   4  -7  12        1.73       -0.22      4.68 o 
  -5  -6  12       72.24       77.68     11.69 o 
  -4  -6  12       75.82       85.00      5.05 o 
  -3  -6  12      157.91      156.70      5.64 o 
  -2  -6  12       21.01       24.29      3.64 o 
  -1  -6  12       88.00       83.96      3.49 o 
   0  -6  12      516.77      495.29      8.87 o 
   1  -6  12      117.55      114.45      4.67 o 
   2  -6  12       46.74       44.40      3.62 o 
   3  -6  12      485.74      485.91     11.65 o 
   4  -6  12       24.73       24.19      2.68 o 
  -5  -5  12        0.45       -3.72      3.72 o 
  -4  -5  12       26.34       27.77      3.51 o 
  -3  -5  12      581.56      578.35     11.26 o 
  -2  -5  12       50.14       50.87      3.29 o 
  -1  -5  12      495.77      486.92      7.66 o 
   0  -5  12      176.94      169.91      6.89 o 
   1  -5  12       29.53       26.35      2.66 o 
   2  -5  12       15.90       14.46      2.91 o 
   3  -5  12        0.64        0.69      1.58 o 
   4  -5  12       42.71       46.23      3.50 o 
   5  -5  12       40.37       39.86      3.93 o 
  -5  -4  12      208.56      208.04      8.18 o 
  -4  -4  12      125.04      120.67      6.53 o 
  -3  -4  12       44.64       52.28      3.60 o 
  -2  -4  12      416.41      422.90      8.58 o 
  -1  -4  12       44.74       43.89      2.55 o 
   0  -4  12      275.76      262.48      5.12 o 
   1  -4  12      598.57      618.28      9.98 o 
   2  -4  12      120.74      124.71      3.70 o 
   3  -4  12      149.34      149.83      4.24 o 
   4  -4  12      209.36      200.97      5.81 o 
   5  -4  12       21.46       28.77      4.08 o 
  -5  -3  12      161.92      153.00      7.16 o 
  -4  -3  12       38.17       35.26      3.52 o 
  -3  -3  12      254.22      249.54      8.46 o 
  -2  -3  12      498.97      477.54      8.41 o 
  -1  -3  12       62.50       69.12      3.49 o 
   0  -3  12     1884.50     1836.88     17.78 o 
   1  -3  12     1222.68     1188.57     15.15 o 
   2  -3  12       15.65       11.37      1.62 o 
   3  -3  12       19.76       25.06      2.27 o 
   4  -3  12       33.62       36.41      3.65 o 
   5  -3  12        7.35        8.47      4.23 o 
  -6  -2  12       16.30       22.58      4.09 o 
  -5  -2  12       24.74       26.05      4.34 o 
  -4  -2  12       70.50       75.11      4.41 o 
  -3  -2  12      818.13      814.32     12.43 o 
  -2  -2  12     1166.26     1154.28     17.15 o 
  -1  -2  12     2190.67     2259.47     28.01 o 
   0  -2  12       20.98       17.46      2.39 o 
   1  -2  12      140.75      142.14      5.78 o 
   2  -2  12       14.12       16.84      1.93 o 
   3  -2  12      121.79      137.24      4.31 o 
   4  -2  12      896.60      906.39     12.74 o 
   5  -2  12      120.34      107.94      9.84 o 
   6  -2  12       10.57       13.87      4.91 o 
  -6  -1  12        1.66        5.76      3.10 o 
  -5  -1  12      378.38      383.18      8.00 o 
  -4  -1  12      300.22      306.85     11.82 o 
  -3  -1  12      128.23      125.23      5.25 o 
  -2  -1  12       26.16       29.60      2.91 o 
  -1  -1  12      192.41      198.00      5.51 o 
   0  -1  12      154.86      154.22      4.26 o 
   1  -1  12       81.00       84.49      2.60 o 
   2  -1  12     1457.65     1519.59     14.60 o 
   3  -1  12      428.10      432.20      7.37 o 
   4  -1  12       13.17        9.07      3.95 o 
   5  -1  12       11.82        6.83      3.44 o 
   6  -1  12        4.28        3.93      4.39 o 
  -6   0  12       48.57       43.31      5.15 o 
  -5   0  12      152.65      149.56      6.04 o 
  -4   0  12       34.01       24.90      3.32 o 
  -3   0  12      130.61      124.01      4.38 o 
  -2   0  12      433.45      424.03      8.69 o 
  -1   0  12     2625.51     2638.63     36.17 o 
   0   0  12      459.09      444.91      7.19 o 
   1   0  12        5.04        7.21      1.19 o 
   2   0  12       31.20       34.67      2.03 o 
   3   0  12      107.80      107.35      5.08 o 
   4   0  12      260.86      263.87     11.31 o 
   5   0  12      202.89      202.68      8.34 o 
   6   0  12      113.90      111.44      7.56 o 
  -6   1  12       73.93       71.90      7.17 o 
  -5   1  12        9.34       12.01      3.03 o 
  -4   1  12      102.92      100.35      9.88 o 
  -3   1  12      358.89      382.98      7.53 o 
  -2   1  12      348.21      338.10      5.14 o 
  -1   1  12       27.31       17.76      1.43 o 
   0   1  12        0.82        1.90      0.84 o 
   1   1  12      206.03      209.22      3.77 o 
   2   1  12     1500.21     1555.85     13.32 o 
   3   1  12      457.67      469.82     10.21 o 
   4   1  12      250.74      256.65      8.24 o 
   5   1  12      121.64      123.16      7.89 o 
   6   1  12        4.91        4.64      4.05 o 
  -6   2  12      283.73      279.02     26.15 o 
  -5   2  12       67.14       59.12      6.42 o 
  -4   2  12       56.80       71.08      6.01 o 
  -3   2  12      393.93      401.14      7.88 o 
  -2   2  12      998.11      940.01      9.30 o 
  -1   2  12     1050.64     1043.21     12.26 o 
   0   2  12     1746.74     1826.18     14.80 o 
   1   2  12     1128.76     1129.14     10.22 o 
   2   2  12      346.45      322.19      7.91 o 
   3   2  12       57.61       60.34      3.65 o 
   4   2  12        0.08        0.64      2.41 o 
   5   2  12      164.11      145.64      7.20 o 
   6   2  12      100.20      109.86      7.44 o 
  -5   3  12        1.70       -1.19      3.27 o 
  -4   3  12      110.85      117.34      4.75 o 
  -3   3  12      155.62      148.88      5.55 o 
  -2   3  12      396.46      396.55      6.26 o 
  -1   3  12      453.49      417.59      6.13 o 
   0   3  12     1455.62     1480.74     13.65 o 
   1   3  12      218.46      202.91      3.69 o 
   2   3  12      152.65      158.37      4.51 o 
   3   3  12        5.00        6.53      2.04 o 
   4   3  12      553.94      556.70     18.16 o 
   5   3  12       71.50       73.18      6.56 o 
   6   3  12       62.33       59.29      5.93 o 
  -5   4  12      121.62      125.37      7.05 o 
  -4   4  12      281.24      268.98      8.59 o 
  -3   4  12      130.36      144.44      4.73 o 
  -2   4  12       29.95       31.18      3.25 o 
  -1   4  12      154.10      144.72      4.01 o 
   0   4  12      283.11      311.57      5.13 o 
   1   4  12      437.38      436.94      7.69 o 
   2   4  12     1551.09     1567.31     17.80 o 
   3   4  12        2.74        2.64      1.83 o 
   4   4  12       67.46       65.96      4.01 o 
   5   4  12       86.60       76.00      4.77 o 
  -5   5  12        0.18        0.22      3.07 o 
  -4   5  12        0.19       -2.19      2.36 o 
  -3   5  12       15.38        9.56      2.19 o 
  -2   5  12      128.15      121.68      4.26 o 
  -1   5  12     2018.46     1929.52     20.12 o 
   0   5  12      577.36      571.93      7.53 o 
   1   5  12      508.21      509.52      8.56 o 
   2   5  12       10.61       10.26      2.04 o 
   3   5  12      160.54      149.20      5.50 o 
   4   5  12        1.90       -0.17      2.31 o 
   5   5  12      329.45      319.02      7.93 o 
  -5   6  12       17.90       12.29      4.80 o 
  -4   6  12      211.76      201.80      7.93 o 
  -3   6  12      525.08      520.46     10.23 o 
  -2   6  12      173.98      179.78      5.10 o 
  -1   6  12     1163.34     1108.76     13.50 o 
   0   6  12      282.60      272.57      5.63 o 
   1   6  12       15.77       16.93      2.00 o 
   2   6  12      756.01      749.83     14.18 o 
   3   6  12      528.03      520.75      9.37 o 
   4   6  12      174.73      174.16      9.83 o 
   5   6  12       27.98       27.26      3.36 o 
  -4   7  12      108.68       93.05      6.12 o 
  -3   7  12       70.28       66.27      4.99 o 
  -2   7  12        2.70        0.46      1.81 o 
  -1   7  12      136.89      138.61      4.78 o 
   0   7  12     1317.17     1315.47     19.85 o 
   1   7  12      186.17      188.27      4.63 o 
   2   7  12      384.57      371.45     19.88 o 
   3   7  12       74.34       77.87      6.79 o 
   4   7  12       40.51       46.35      6.25 o 
  -4   8  12        2.38        5.52      3.28 o 
  -3   8  12       59.52       65.10      4.24 o 
  -2   8  12       15.49       21.84      2.62 o 
  -1   8  12       13.08       15.22      4.05 o 
   0   8  12       71.05       72.40      4.55 o 
   1   8  12       13.88       11.89      3.40 o 
   2   8  12        4.13        2.69      3.05 o 
   3   8  12       45.67       45.67      5.12 o 
   4   8  12      197.52      201.81     10.60 o 
  -3   9  12       39.83       34.42      3.09 o 
  -2   9  12       17.26       14.64      4.89 o 
  -1   9  12        0.17        3.06      4.12 o 
   0   9  12      229.61      252.21      8.86 o 
   1   9  12      495.34      470.67     12.08 o 
   2   9  12       62.56       59.41      6.66 o 
   3   9  12       53.34       55.16      5.85 o 
  -2  10  12       21.63       30.47      8.72 o 
  -1  10  12       89.47       94.13      6.73 o 
   0  10  12        9.96       11.76      4.08 o 
   1  10  12      104.11      108.81      6.95 o 
   2  10  12       67.43       61.50      5.93 o 
   0  11  12        5.51        5.27      4.20 o 
   0 -10  13       28.55       32.25      7.25 o 
  -2  -9  13       40.44       37.01      4.28 o 
  -1  -9  13       16.76       14.98      3.09 o 
   0  -9  13       10.40        8.78      3.78 o 
   1  -9  13       99.59      102.92      5.46 o 
   2  -9  13       15.76       13.32      4.88 o 
  -3  -8  13        3.60        2.39      2.87 o 
  -2  -8  13       51.44       40.89      4.04 o 
  -1  -8  13       99.11       93.47      5.00 o 
   0  -8  13       37.01       41.90      3.56 o 
   1  -8  13      326.54      341.98     14.92 o 
   2  -8  13       67.37       61.00      7.08 o 
   3  -8  13       32.47       23.84      5.46 o 
  -4  -7  13      124.77      127.52      6.90 o 
  -3  -7  13      138.92      150.23      5.88 o 
  -2  -7  13      312.83      320.63     10.33 o 
  -1  -7  13       55.11       57.97      3.75 o 
   0  -7  13       17.58       16.33      2.70 o 
   1  -7  13        4.18        6.41      3.23 o 
   2  -7  13       34.42       30.77      3.56 o 
   3  -7  13      217.92      215.75      8.40 o 
   4  -7  13       69.82       51.15     13.15 o 
  -4  -6  13      107.72      116.39      5.78 o 
  -3  -6  13      192.95      176.91      8.84 o 
  -2  -6  13        3.87        2.76      2.18 o 
  -1  -6  13       71.98       76.16      4.51 o 
   0  -6  13      291.52      292.57      6.94 o 
   1  -6  13      232.35      239.05      6.55 o 
   2  -6  13      299.27      305.39      7.85 o 
   3  -6  13      402.80      399.59     10.57 o 
   4  -6  13       73.94       73.75      3.66 o 
  -5  -5  13       37.92       43.87      9.46 o 
  -4  -5  13        1.08        0.21      2.61 o 
  -3  -5  13      200.65      201.66      6.26 o 
  -2  -5  13       85.31       93.89      4.21 o 
  -1  -5  13      645.34      633.46     13.94 o 
   0  -5  13      156.22      163.16      8.43 o 
   1  -5  13       82.16       80.65      4.04 o 
   2  -5  13        0.36        0.98      2.09 o 
   3  -5  13        2.31        4.39      2.12 o 
   4  -5  13        2.55        2.50      2.31 o 
   5  -5  13       98.70      108.35      6.46 o 
  -5  -4  13       84.05       78.21      5.91 o 
  -4  -4  13      119.28      105.78      5.27 o 
  -3  -4  13      338.37      357.98      8.73 o 
  -2  -4  13      117.20      127.63      5.31 o 
  -1  -4  13       67.41       64.95      3.11 o 
   0  -4  13       73.45       71.32      3.62 o 
   1  -4  13      387.40      393.12     12.00 o 
   2  -4  13      305.99      314.69      8.91 o 
   3  -4  13      936.13      890.45     11.99 o 
   4  -4  13       74.63       87.83      4.03 o 
   5  -4  13        8.39       12.67      4.06 o 
  -5  -3  13       88.17       94.49     10.25 o 
  -4  -3  13        7.60       13.51      2.92 o 
  -3  -3  13       38.11       31.84      3.14 o 
  -2  -3  13        4.05        7.86      1.93 o 
  -1  -3  13      171.79      174.23      5.65 o 
   0  -3  13     2166.58     2130.03     23.92 o 
   1  -3  13      649.25      685.09     10.75 o 
   2  -3  13       12.56       10.81      2.17 o 
   3  -3  13      317.64      294.36      7.05 o 
   4  -3  13       19.07       20.62      2.57 o 
   5  -3  13       86.16       77.77      6.32 o 
  -5  -2  13        2.33        1.48      3.07 o 
  -4  -2  13      186.79      174.44      6.10 o 
  -3  -2  13      693.05      680.56     15.05 o 
  -2  -2  13      945.36      926.92     15.00 o 
  -1  -2  13     1114.49     1052.65     15.93 o 
   0  -2  13       39.84       43.32      2.87 o 
   1  -2  13       92.15       96.07      4.19 o 
   2  -2  13      113.94      111.15      3.67 o 
   3  -2  13      189.18      185.71      5.09 o 
   4  -2  13      445.39      465.78     12.00 o 
   5  -2  13      280.72      293.68     10.23 o 
  -6  -1  13        2.53        6.69      5.33 o 
  -5  -1  13      691.11      697.95     11.29 o 
  -4  -1  13      615.02      622.39     13.78 o 
  -3  -1  13      120.20      121.11     10.94 o 
  -2  -1  13       52.58       51.11      3.60 o 
  -1  -1  13      290.06      291.94      7.02 o 
   0  -1  13      106.15      115.39      3.99 o 
   1  -1  13      766.62      795.10     11.27 o 
   2  -1  13      835.84      834.55     12.63 o 
   3  -1  13      354.21      364.61      6.88 o 
   4  -1  13       22.94       12.41      4.41 o 
   5  -1  13        2.32        1.23      3.36 o 
   6  -1  13       10.33        0.37      4.32 o 
  -6   0  13        0.93       -1.81      5.09 o 
  -5   0  13      131.80      136.00      5.97 o 
  -4   0  13       15.95       12.23      2.97 o 
  -3   0  13      292.02      318.28      8.20 o 
  -2   0  13      135.03      131.50      4.96 o 
  -1   0  13     1072.47     1027.73     13.20 o 
   0   0  13      490.78      503.06      8.06 o 
   1   0  13      149.82      151.09      3.38 o 
   2   0  13        9.07        5.91      2.21 o 
   3   0  13        1.32        1.74      2.21 o 
   4   0  13      306.32      315.13      9.31 o 
   5   0  13       90.06       99.76      6.63 o 
   6   0  13       55.21       54.49      8.92 o 
  -6   1  13       51.69       51.68      6.66 o 
  -5   1  13      233.42      232.40      7.38 o 
  -4   1  13      310.93      315.77      8.82 o 
  -3   1  13      449.33      481.88      8.76 o 
  -2   1  13      573.14      567.70      9.11 o 
  -1   1  13      686.71      679.86      9.79 o 
   0   1  13      182.68      198.24      3.32 o 
   1   1  13       36.20       34.00      1.87 o 
   2   1  13      438.78      467.93      5.91 o 
   3   1  13     1156.14     1139.37     18.26 o 
   4   1  13       92.44      107.33     13.30 o 
   5   1  13      156.62      156.44      7.66 o 
   6   1  13        4.73       10.85      5.31 o 
  -5   2  13      155.41      157.99     11.55 o 
  -4   2  13      129.33      129.45      7.58 o 
  -3   2  13       14.63       18.33      2.90 o 
  -2   2  13       35.99       30.53      2.00 o 
  -1   2  13     1277.78     1312.61     12.57 o 
   0   2  13     1568.17     1586.55     13.40 o 
   1   2  13      530.20      528.62      6.31 o 
   2   2  13      143.86      138.07      4.33 o 
   3   2  13      200.94      203.58     10.39 o 
   4   2  13      128.96      130.21      6.18 o 
   5   2  13       44.33       44.11      5.03 o 
   6   2  13       67.38       71.00      6.54 o 
  -5   3  13        6.80       10.35      4.20 o 
  -4   3  13       71.88       78.34      5.24 o 
  -3   3  13      546.28      554.87      9.23 o 
  -2   3  13     2180.99     2110.16     19.88 o 
  -1   3  13      119.13      111.38      3.82 o 
   0   3  13     1401.36     1401.42     15.39 o 
   1   3  13      552.00      546.87      7.66 o 
   2   3  13       24.25       18.63      2.24 o 
   3   3  13      222.67      229.65      6.10 o 
   4   3  13      358.04      371.06      8.38 o 
   5   3  13       70.28       77.46      5.88 o 
  -5   4  13      116.05      116.15      8.63 o 
  -4   4  13       69.62       84.89      9.19 o 
  -3   4  13      118.35      132.93      6.76 o 
  -2   4  13       20.25       21.01      3.19 o 
  -1   4  13      592.19      612.36      8.95 o 
   0   4  13      150.65      159.33      3.99 o 
   1   4  13      293.30      299.20      7.46 o 
   2   4  13      884.88      883.43     12.81 o 
   3   4  13        3.73        2.66      1.97 o 
   4   4  13      190.93      180.97      5.98 o 
   5   4  13      149.07      129.69     11.90 o 
  -5   5  13       13.34        7.43      4.61 o 
  -4   5  13       50.87       52.19      4.97 o 
  -3   5  13        0.30        0.51      1.98 o 
  -2   5  13      722.29      694.73     10.81 o 
  -1   5  13      781.80      773.69     10.64 o 
   0   5  13       50.65       47.64      3.14 o 
   1   5  13      553.27      559.29     11.34 o 
   2   5  13        9.03        8.29      2.33 o 
   3   5  13        0.17       -1.36      2.18 o 
   4   5  13      149.82      136.76      5.94 o 
   5   5  13       47.15       53.23      4.79 o 
  -5   6  13       15.89       23.26      5.47 o 
  -4   6  13      139.86      142.37      9.11 o 
  -3   6  13      420.89      423.75     10.23 o 
  -2   6  13      240.29      255.04      6.53 o 
  -1   6  13       84.32       81.46      4.21 o 
   0   6  13       58.44       56.80      3.06 o 
   1   6  13       16.45       15.29      2.34 o 
   2   6  13      609.81      596.27     11.55 o 
   3   6  13      311.07      310.18      7.92 o 
   4   6  13       98.15      111.22      6.47 o 
   5   6  13      360.75      338.76      9.19 o 
  -4   7  13       57.51       47.39      5.02 o 
  -3   7  13       43.86       42.38      3.78 o 
  -2   7  13        1.74        0.43      2.13 o 
  -1   7  13      300.71      292.17      9.30 o 
   0   7  13       45.69       47.45      3.06 o 
   1   7  13      213.39      226.94      5.60 o 
   2   7  13      595.19      608.20      9.71 o 
   3   7  13       72.15       74.28      3.23 o 
   4   7  13        9.74        7.24      4.56 o 
  -4   8  13       11.20       11.16      4.27 o 
  -3   8  13       92.06       93.89      4.98 o 
  -2   8  13      157.34      167.04      6.66 o 
  -1   8  13       16.99       21.95      2.54 o 
   0   8  13      787.40      779.35     20.95 o 
   1   8  13       52.61       49.78      4.90 o 
   2   8  13        0.80        1.60      3.25 o 
   3   8  13        8.11       12.03      3.97 o 
   4   8  13       80.89       88.08     10.00 o 
  -3   9  13      114.06      106.52      6.18 o 
  -2   9  13       88.14       76.80      7.48 o 
  -1   9  13        3.63        6.96      3.65 o 
   0   9  13       62.59       73.61      5.88 o 
   1   9  13       18.93       22.10      4.26 o 
   2   9  13        8.88        1.48      3.53 o 
   3   9  13       50.53       40.43      7.73 o 
  -2  10  13       14.13       14.16      5.51 o 
  -1  10  13      123.61      125.15      7.69 o 
   0  10  13      230.08      221.61      9.36 o 
   1  10  13       46.35       49.55      6.93 o 
   2  10  13       87.53       91.56      6.91 o 
  -2  -9  14      102.84      117.25      7.37 o 
  -1  -9  14        1.06        1.13      2.89 o 
   0  -9  14        0.19        1.27      2.96 o 
   1  -9  14        0.52        1.04      3.98 o 
   2  -9  14       91.69       92.27     17.83 o 
  -3  -8  14        0.18       -0.18      2.96 o 
  -2  -8  14       32.56       33.34      4.04 o 
  -1  -8  14       43.51       37.69      3.63 o 
   0  -8  14       23.25       22.65      3.32 o 
   1  -8  14      214.69      228.56     10.84 o 
   2  -8  14       13.11       16.81      3.57 o 
   3  -8  14       28.54       23.05      5.68 o 
  -4  -7  14        5.69        1.88      3.80 o 
  -3  -7  14      152.96      154.22      6.11 o 
  -2  -7  14      319.81      340.15      8.01 o 
  -1  -7  14        4.41        4.32      2.53 o 
   0  -7  14       95.54       90.97      6.67 o 
   1  -7  14       13.20       12.95      3.01 o 
   2  -7  14        0.57        4.19      2.80 o 
   3  -7  14       64.60       56.98      4.80 o 
   4  -7  14      191.06      181.11     12.89 o 
  -4  -6  14      147.41      148.72      6.51 o 
  -3  -6  14       42.48       38.01      3.72 o 
  -2  -6  14       30.84       35.49      3.32 o 
  -1  -6  14       29.59       37.89      3.39 o 
   0  -6  14      115.44      123.19      5.06 o 
   1  -6  14      282.44      291.74      7.50 o 
   2  -6  14      143.38      144.37      5.86 o 
   3  -6  14       11.35        2.60      2.86 o 
   4  -6  14       10.17        9.26      3.40 o 
  -5  -5  14      117.49      106.80      6.14 o 
  -4  -5  14       14.36       14.65      3.44 o 
  -3  -5  14       10.66       10.31      3.12 o 
  -2  -5  14      234.59      229.56      6.30 o 
  -1  -5  14      728.34      713.60     17.42 o 
   0  -5  14        5.11        5.10      2.15 o 
   1  -5  14      188.68      212.67      6.16 o 
   2  -5  14      423.57      422.57     16.69 o 
   3  -5  14      237.61      243.20      5.68 o 
   4  -5  14       62.89       65.99      3.98 o 
   5  -5  14       43.83       46.59      7.32 o 
  -5  -4  14      111.54      108.53      8.26 o 
  -4  -4  14       56.77       53.60      6.25 o 
  -3  -4  14      133.78      157.77      6.13 o 
  -2  -4  14      128.35      119.26      4.67 o 
  -1  -4  14       91.75       84.95      4.00 o 
   0  -4  14        8.47        6.47      1.96 o 
   1  -4  14      106.09      101.41      4.47 o 
   2  -4  14        7.05        6.48      1.77 o 
   3  -4  14       71.71       72.46      4.87 o 
   4  -4  14      100.64      100.43      4.63 o 
   5  -4  14        0.88       -1.76      3.43 o 
  -5  -3  14       65.74       57.50      7.31 o 
  -4  -3  14      169.76      190.51      6.66 o 
  -3  -3  14        0.42        3.21      2.23 o 
  -2  -3  14        3.69        3.12      1.86 o 
  -1  -3  14       96.03       99.20      8.07 o 
   0  -3  14      969.65      947.01     13.44 o 
   1  -3  14      828.45      836.41     12.56 o 
   2  -3  14      109.69      106.01      4.56 o 
   3  -3  14       86.48       74.31      4.85 o 
   4  -3  14        2.82        5.40      2.10 o 
   5  -3  14       88.04       74.42      6.27 o 
  -5  -2  14        1.07        2.39      3.28 o 
  -4  -2  14       36.45       36.67      3.78 o 
  -3  -2  14      400.56      385.79     10.35 o 
  -2  -2  14      271.61      266.64      7.41 o 
  -1  -2  14     1028.29     1021.62     16.34 o 
   0  -2  14      413.77      392.47      7.63 o 
   1  -2  14       75.48       76.77      6.65 o 
   2  -2  14      117.22      124.50      4.71 o 
   3  -2  14      109.72      121.72      5.03 o 
   4  -2  14       87.87      102.10      6.10 o 
   5  -2  14       41.68       45.19      5.36 o 
  -5  -1  14      322.70      355.64     10.52 o 
  -4  -1  14      932.94      983.95     15.39 o 
  -3  -1  14       90.76       86.08      4.94 o 
  -2  -1  14      129.00      138.19      5.37 o 
  -1  -1  14      244.13      240.71      6.55 o 
   0  -1  14       93.05       94.45      4.32 o 
   1  -1  14      554.81      590.01      9.53 o 
   2  -1  14      474.12      474.19      8.93 o 
   3  -1  14      643.32      647.13      9.72 o 
   4  -1  14       33.11       26.78      5.47 o 
   5  -1  14        9.19        3.61      3.72 o 
  -5   0  14      141.35      155.99      8.29 o 
  -4   0  14        0.20       -2.45      2.45 o 
  -3   0  14       10.02        4.43      2.44 o 
  -2   0  14       69.54       63.03      3.99 o 
  -1   0  14      580.40      568.49     10.52 o 
   0   0  14      345.99      342.80      8.96 o 
   1   0  14      262.54      284.20      5.96 o 
   2   0  14      326.65      343.88      5.96 o 
   3   0  14      281.29      276.07     12.65 o 
   4   0  14        2.84        7.21      2.96 o 
   5   0  14       96.47       93.49      6.57 o 
  -5   1  14      106.75      102.42      6.42 o 
  -4   1  14      476.24      479.65     22.73 o 
  -3   1  14      355.56      361.95      7.62 o 
  -2   1  14       12.06       16.94      2.18 o 
  -1   1  14      942.17      909.96     12.23 o 
   0   1  14        0.51        1.75      1.67 o 
   1   1  14       86.71       88.22      2.79 o 
   2   1  14     1650.93     1691.08     17.66 o 
   3   1  14      114.85      119.45      5.64 o 
   4   1  14       25.34       25.75      3.97 o 
   5   1  14       99.40      100.36      7.27 o 
  -5   2  14       30.04       24.94      5.38 o 
  -4   2  14      172.65      178.86      8.70 o 
  -3   2  14      465.41      498.21     19.01 o 
  -2   2  14        5.34        6.79      1.64 o 
  -1   2  14     1040.32     1082.62     12.24 o 
   0   2  14      803.69      783.78      8.67 o 
   1   2  14      533.74      541.16      6.95 o 
   2   2  14      132.70      132.48      4.43 o 
   3   2  14     2175.92     2231.52     30.24 o 
   4   2  14        9.96        6.32      2.90 o 
   5   2  14       66.34       67.07      6.76 o 
  -5   3  14       13.26       10.34      4.41 o 
  -4   3  14       28.01       29.44      3.92 o 
  -3   3  14      910.82      921.34     16.26 o 
  -2   3  14       52.36       63.01      3.44 o 
  -1   3  14      386.72      375.54      7.22 o 
   0   3  14      874.95      906.25     10.93 o 
   1   3  14      272.00      250.52      5.03 o 
   2   3  14        4.76        5.63      1.92 o 
   3   3  14      537.83      550.12      9.86 o 
   4   3  14       30.23       32.51      4.05 o 
   5   3  14       94.92      103.27      6.57 o 
  -5   4  14       78.36       86.38     10.95 o 
  -4   4  14      116.01      133.78     16.88 o 
  -3   4  14      126.54      145.76      9.16 o 
  -2   4  14     1299.93     1291.29     15.66 o 
  -1   4  14       45.05       53.10      3.32 o 
   0   4  14      119.38      131.29      4.65 o 
   1   4  14      176.87      169.73      4.97 o 
   2   4  14      346.29      358.50      7.57 o 
   3   4  14      380.73      379.03     12.66 o 
   4   4  14      325.14      300.13      7.69 o 
   5   4  14       44.91       39.71      4.77 o 
  -5   5  14       47.81       35.42      8.64 o 
  -4   5  14        4.15        0.35      2.91 o 
  -3   5  14       16.14       15.22      3.23 o 
  -2   5  14      283.31      280.50      6.41 o 
  -1   5  14        4.39        4.74      1.88 o 
   0   5  14      336.94      336.65      9.86 o 
   1   5  14      750.01      740.32     11.39 o 
   2   5  14        2.32        1.38      1.84 o 
   3   5  14       68.81       63.84      4.33 o 
   4   5  14        1.94        0.34      2.64 o 
   5   5  14       27.72       35.07      6.00 o 
  -4   6  14       18.12       18.63      4.81 o 
  -3   6  14      303.10      299.65     10.17 o 
  -2   6  14      559.82      580.31     10.49 o 
  -1   6  14      174.63      174.54      4.89 o 
   0   6  14        1.52        2.23      1.78 o 
   1   6  14       58.60       62.82      3.59 o 
   2   6  14      493.18      513.17     10.62 o 
   3   6  14      232.97      214.77      6.81 o 
   4   6  14      283.71      282.98      8.15 o 
   5   6  14      125.51      117.20      6.06 o 
  -4   7  14       57.29       56.63      5.33 o 
  -3   7  14       41.36       36.83      3.73 o 
  -2   7  14        9.81        7.40      2.43 o 
  -1   7  14       14.89       12.85      2.55 o 
   0   7  14       14.85       14.61      2.19 o 
   1   7  14      281.70      282.45      6.60 o 
   2   7  14      556.77      534.41      9.40 o 
   3   7  14       84.84       95.91      4.14 o 
   4   7  14        5.20        0.49      4.74 o 
  -3   8  14       57.81       60.88      4.43 o 
  -2   8  14      265.73      275.89      9.64 o 
  -1   8  14      209.34      200.56      5.77 o 
   0   8  14      188.50      206.01      7.40 o 
   1   8  14      259.41      251.66     10.13 o 
   2   8  14        0.09       -1.93      3.33 o 
   3   8  14       13.33       13.00      4.29 o 
   4   8  14       43.86       37.73      6.82 o 
  -3   9  14       61.88       82.34      8.47 o 
  -2   9  14      145.79      139.64      8.96 o 
  -1   9  14       36.82       40.25      5.67 o 
   0   9  14       32.20       35.77      4.83 o 
   1   9  14       22.31       15.40      4.29 o 
   2   9  14        8.18       12.45      4.15 o 
   3   9  14       76.68       75.31      8.11 o 
  -1  10  14       15.97        7.82      4.03 o 
   0  10  14      166.49      158.15      8.30 o 
   1  10  14       69.34       75.33      6.49 o 
   2  10  14       64.86       71.40      6.67 o 
  -1  -9  15       29.20       23.16      4.88 o 
   0  -9  15        0.75       -0.98      3.86 o 
   1  -9  15       38.70       21.99      5.18 o 
  -3  -8  15       49.94       48.85      9.43 o 
  -2  -8  15       12.52       18.57      3.83 o 
  -1  -8  15       59.15       47.75      4.22 o 
   0  -8  15       64.31       64.62      4.58 o 
   1  -8  15       31.43       34.58      4.11 o 
   2  -8  15        9.42       12.40      4.71 o 
   3  -8  15        2.75       -0.36      4.68 o 
  -3  -7  15       87.43       90.15      5.27 o 
  -2  -7  15      247.90      248.49      9.23 o 
  -1  -7  15        2.59        3.04      2.61 o 
   0  -7  15      349.11      330.97      8.30 o 
   1  -7  15       94.73       97.09      5.25 o 
   2  -7  15       67.16       63.64      4.75 o 
   3  -7  15        1.58        1.26      3.07 o 
  -4  -6  15       70.37       82.15      7.78 o 
  -3  -6  15      107.63      100.81      5.25 o 
  -2  -6  15      100.52       97.84      4.79 o 
  -1  -6  15       28.67       26.21      3.24 o 
   0  -6  15       13.85       17.55      2.90 o 
   1  -6  15       65.18       65.93      7.36 o 
   2  -6  15      191.96      184.60      6.62 o 
   3  -6  15       18.06       23.64      3.67 o 
   4  -6  15        4.64        3.76      3.31 o 
  -4  -5  15       20.80       17.11      3.59 o 
  -3  -5  15       30.41       32.24      3.54 o 
  -2  -5  15      300.68      294.11      7.32 o 
  -1  -5  15      407.10      380.07     11.91 o 
   0  -5  15      337.29      337.75      7.80 o 
   1  -5  15      157.48      167.64      9.75 o 
   2  -5  15      836.40      792.16     13.48 o 
   3  -5  15       24.05       24.52      2.60 o 
   4  -5  15       38.73       42.06      3.61 o 
  -5  -4  15        5.88        5.14      3.89 o 
  -4  -4  15       89.29       81.52      5.18 o 
  -3  -4  15      126.78      120.00      7.73 o 
  -2  -4  15      514.05      532.82      9.90 o 
  -1  -4  15      245.17      240.04      9.81 o 
   0  -4  15      106.34       89.75      4.35 o 
   1  -4  15        3.23       -0.14      1.92 o 
   2  -4  15       23.22       28.89      2.53 o 
   3  -4  15        2.12        0.96      2.01 o 
   4  -4  15       43.37       43.28      3.73 o 
   5  -4  15       38.13       31.27      6.07 o 
  -5  -3  15      121.60      122.01      7.12 o 
  -4  -3  15       21.03       20.94      3.47 o 
  -3  -3  15       36.41       38.29      3.59 o 
  -2  -3  15        4.73        3.12      2.00 o 
  -1  -3  15      256.68      234.05      8.03 o 
   0  -3  15      533.18      527.62      9.55 o 
   1  -3  15      856.53      867.97     13.16 o 
   2  -3  15      719.40      726.63     13.37 o 
   3  -3  15       26.62       25.73      2.75 o 
   4  -3  15       38.98       34.40      3.87 o 
   5  -3  15        2.05        0.90      3.70 o 
  -5  -2  15        0.27       -3.14      3.14 o 
  -4  -2  15       21.08       26.56      3.52 o 
  -3  -2  15      463.23      442.60     10.35 o 
  -2  -2  15      391.05      404.11     13.60 o 
  -1  -2  15     1052.58     1027.93     16.34 o 
   0  -2  15      564.97      543.57      9.51 o 
   1  -2  15      111.28      110.28      4.50 o 
   2  -2  15      300.98      311.96      8.25 o 
   3  -2  15        0.46        1.55      2.17 o 
   4  -2  15      265.87      254.08     12.47 o 
   5  -2  15       43.64       49.82      5.68 o 
  -5  -1  15      192.75      210.69      8.17 o 
  -4  -1  15      391.40      407.66     13.85 o 
  -3  -1  15      101.99      110.20      5.58 o 
  -2  -1  15       93.83       93.63      4.85 o 
  -1  -1  15      269.18      260.75      7.10 o 
   0  -1  15      171.08      174.88      5.72 o 
   1  -1  15     3511.63     3457.28     35.88 o 
   2  -1  15       85.92       79.73      7.02 o 
   3  -1  15      936.57      960.92     14.38 o 
   4  -1  15      463.86      453.86     18.85 o 
   5  -1  15        1.15        3.66      4.08 o 
  -5   0  15      258.15      269.05      8.19 o 
  -4   0  15      352.54      368.85     12.44 o 
  -3   0  15      202.26      195.26      6.85 o 
  -2   0  15       42.21       34.75      3.48 o 
  -1   0  15      369.36      354.89      8.21 o 
   0   0  15     1219.02     1232.68     17.88 o 
   1   0  15     1199.91     1202.81     13.78 o 
   2   0  15     1800.46     1844.27     17.51 o 
   3   0  15       15.79        9.20      2.92 o 
   4   0  15        2.83       -2.61      2.61 o 
   5   0  15        5.29        7.75      4.72 o 
  -5   1  15       13.75       14.22      3.93 o 
  -4   1  15      370.42      396.61     18.19 o 
  -3   1  15      152.01      147.24      7.46 o 
  -2   1  15      463.06      471.70     10.60 o 
  -1   1  15      938.77      961.48     13.00 o 
   0   1  15        8.63        7.43      1.70 o 
   1   1  15       89.05       94.58      3.75 o 
   2   1  15      248.87      259.59      9.30 o 
   3   1  15      101.97       98.88      5.43 o 
   4   1  15      176.28      192.84      7.79 o 
   5   1  15       89.77       89.42     10.57 o 
  -5   2  15      100.34      100.85      8.17 o 
  -4   2  15      309.27      331.51     16.40 o 
  -3   2  15      719.33      749.59     15.77 o 
  -2   2  15      332.47      332.57     10.71 o 
  -1   2  15      628.99      637.73      9.81 o 
   0   2  15      414.44      393.61      5.78 o 
   1   2  15      381.40      389.66      6.63 o 
   2   2  15      727.22      748.25     11.36 o 
   3   2  15      707.26      702.50     13.77 o 
   4   2  15       93.91       97.86      5.91 o 
   5   2  15       28.36       20.38      4.37 o 
  -5   3  15        6.43       14.09      6.49 o 
  -4   3  15        2.96        1.02      2.69 o 
  -3   3  15      161.91      152.99      6.34 o 
  -2   3  15        2.51       -0.99      2.02 o 
  -1   3  15     1380.74     1384.60     17.16 o 
   0   3  15      918.37      931.37     11.34 o 
   1   3  15      186.02      183.11      5.11 o 
   2   3  15       24.66       21.62      2.61 o 
   3   3  15        3.45        7.75      2.38 o 
   4   3  15       94.02       92.75      5.79 o 
   5   3  15       70.81       77.42      8.30 o 
  -5   4  15       34.56       36.23      8.59 o 
  -4   4  15      297.93      296.05     11.71 o 
  -3   4  15      481.09      511.97     14.63 o 
  -2   4  15      156.26      158.55      4.93 o 
  -1   4  15      117.97      125.43      3.97 o 
   0   4  15        0.50        1.17      1.65 o 
   1   4  15      155.02      154.54      5.53 o 
   2   4  15      118.95      113.77      4.66 o 
   3   4  15      953.38      989.77     20.82 o 
   4   4  15       65.17       71.90      5.15 o 
   5   4  15       85.40       87.62      7.16 o 
  -5   5  15       35.40       59.15     10.12 o 
  -4   5  15       19.18       21.77      4.80 o 
  -3   5  15       50.87       48.69      4.46 o 
  -2   5  15       81.36       75.09      3.85 o 
  -1   5  15      169.14      166.56      4.43 o 
   0   5  15      414.69      427.38      8.39 o 
   1   5  15      458.83      457.21      8.72 o 
   2   5  15       83.22       91.28      4.33 o 
   3   5  15       16.81       17.33      3.57 o 
   4   5  15       44.98       44.28      4.42 o 
   5   5  15       19.41       22.57      4.81 o 
  -4   6  15       37.81       45.15     10.05 o 
  -3   6  15      113.85      112.83      6.14 o 
  -2   6  15      441.92      439.05     10.38 o 
  -1   6  15       21.50       26.18      2.70 o 
   0   6  15        1.23        1.20      1.90 o 
   1   6  15       66.37       66.42      3.84 o 
   2   6  15       98.98      109.05      5.29 o 
   3   6  15      129.16      133.76      5.75 o 
   4   6  15       42.90       42.89      4.27 o 
  -4   7  15       81.30       69.65      6.92 o 
  -3   7  15      191.90      188.92      6.76 o 
  -2   7  15        0.35       -0.73      2.13 o 
  -1   7  15       21.14       24.42      3.01 o 
   0   7  15        0.74        0.75      1.85 o 
   1   7  15      506.76      538.78      9.85 o 
   2   7  15      584.34      559.99     10.07 o 
   3   7  15       71.13       75.36      4.61 o 
   4   7  15      142.40      153.71      6.06 o 
  -3   8  15        6.74        5.75      2.82 o 
  -2   8  15       59.32       62.89      6.69 o 
  -1   8  15       64.64       66.79      6.20 o 
   0   8  15      182.94      195.87      5.61 o 
   1   8  15      376.76      390.32     11.18 o 
   2   8  15        9.68        8.15      3.98 o 
   3   8  15        3.55        0.16      3.71 o 
  -2   9  15      104.69      104.84      6.44 o 
  -1   9  15       40.20       45.01      5.44 o 
   0   9  15       27.21       21.64      4.58 o 
   1   9  15        2.53        3.54      3.78 o 
   2   9  15       19.30       15.77      4.49 o 
   3   9  15      166.59      177.71     10.65 o 
  -1  10  15        6.34        3.02      3.86 o 
   0  10  15       37.49       36.57      5.58 o 
   1  10  15       57.81       59.07      6.25 o 
  -1  -9  16       24.16       11.93      4.62 o 
   0  -9  16        3.52        3.40      4.23 o 
   1  -9  16        2.62        2.28      4.56 o 
  -2  -8  16        1.08       -1.03      3.32 o 
  -1  -8  16        3.67        1.34      3.83 o 
   0  -8  16       67.02       65.08      7.65 o 
   1  -8  16       82.78       84.23      5.50 o 
   2  -8  16       62.49       67.27      7.08 o 
  -3  -7  16       35.42       31.09      4.03 o 
  -2  -7  16       53.84       55.12      4.89 o 
  -1  -7  16       29.71       34.99      6.82 o 
   0  -7  16       67.95       60.18      4.55 o 
   1  -7  16       97.16       91.05      5.56 o 
   2  -7  16       13.76       10.67      3.38 o 
   3  -7  16       28.74       28.68      6.08 o 
  -4  -6  16       61.82       63.67      5.77 o 
  -3  -6  16      273.40      300.98     10.65 o 
  -2  -6  16      129.40      122.85      5.37 o 
  -1  -6  16        0.21        1.22      2.47 o 
   0  -6  16       77.77       65.56      4.41 o 
   1  -6  16       72.45       75.11      4.78 o 
   2  -6  16      205.51      199.12      8.28 o 
   3  -6  16      107.31      107.97     10.04 o 
   4  -6  16       39.40       33.30      6.62 o 
  -4  -5  16       35.39       30.05      4.11 o 
  -3  -5  16        0.29       -2.39      2.39 o 
  -2  -5  16      275.01      279.57      9.39 o 
  -1  -5  16      131.01      117.63      5.25 o 
   0  -5  16       81.03       77.44      5.61 o 
   1  -5  16      389.43      415.25     15.69 o 
   2  -5  16       62.68       69.93      5.81 o 
   3  -5  16       11.64       13.04      2.78 o 
   4  -5  16       12.33       14.73      2.92 o 
  -4  -4  16      132.40      131.34      6.25 o 
  -3  -4  16      150.04      143.93      5.87 o 
  -2  -4  16      702.91      699.89     11.83 o 
  -1  -4  16       60.58       72.43      5.20 o 
   0  -4  16      375.59      357.06      8.13 o 
   1  -4  16       11.87       11.03      2.70 o 
   2  -4  16      363.22      366.73      6.99 o 
   3  -4  16      176.64      180.33      5.45 o 
   4  -4  16       70.43       81.27      4.74 o 
  -5  -3  16       15.57       22.19      5.49 o 
  -4  -3  16       86.73       80.91      5.17 o 
  -3  -3  16       59.27       63.50      4.54 o 
  -2  -3  16       70.21       67.71      4.08 o 
  -1  -3  16      105.88      104.26      5.22 o 
   0  -3  16      242.98      239.69      6.47 o 
   1  -3  16      230.81      220.73      7.46 o 
   2  -3  16     1033.77     1090.29     16.06 o 
   3  -3  16      144.91      146.90      5.07 o 
   4  -3  16        8.71        7.88      3.80 o 
   5  -3  16        9.49       17.36      5.25 o 
  -5  -2  16       29.17       17.98      4.31 o 
  -4  -2  16       67.60       54.76      4.51 o 
  -3  -2  16       42.66       42.25      3.79 o 
  -2  -2  16      309.27      329.86      8.76 o 
  -1  -2  16      754.01      760.62     13.69 o 
   0  -2  16      830.78      816.33     12.54 o 
   1  -2  16      251.31      240.54      7.57 o 
   2  -2  16      380.88      385.71     10.47 o 
   3  -2  16        6.34        4.86      2.51 o 
   4  -2  16      178.45      159.03     14.54 o 
   5  -2  16      106.86      102.18      7.31 o 
  -5  -1  16       29.21       19.03      6.77 o 
  -4  -1  16       35.68       41.26      4.87 o 
  -3  -1  16      783.11      800.80     15.13 o 
  -2  -1  16       64.26       63.59      4.38 o 
  -1  -1  16      122.01      115.55      5.15 o 
   0  -1  16       14.93        9.62      2.43 o 
   1  -1  16      180.09      174.13      6.42 o 
   2  -1  16      339.64      360.13      7.86 o 
   3  -1  16      496.07      515.33     14.64 o 
   4  -1  16      240.09      224.12     13.11 o 
   5  -1  16       13.09       12.24      4.38 o 
  -5   0  16      267.12      253.21     12.16 o 
  -4   0  16      130.30      128.85      6.72 o 
  -3   0  16      369.39      340.48      9.28 o 
  -2   0  16       26.49       30.52      3.43 o 
  -1   0  16       99.28      105.01      4.91 o 
   0   0  16      503.68      506.80     13.65 o 
   1   0  16      434.98      440.31      9.62 o 
   2   0  16       69.95       80.12      4.02 o 
   3   0  16       11.42       11.02      4.21 o 
   4   0  16       33.31       29.17     11.66 o 
   5   0  16       19.48       15.92     10.75 o 
  -5   1  16        0.29        0.72      3.94 o 
  -4   1  16       13.37       19.35      8.98 o 
  -3   1  16       24.18       27.78      3.75 o 
  -2   1  16      444.00      443.34      9.80 o 
  -1   1  16      932.45      932.42     13.02 o 
   0   1  16      455.21      442.40     12.12 o 
   1   1  16      313.85      313.42      6.72 o 
   2   1  16      301.17      320.44     11.33 o 
   3   1  16      150.40      175.87      7.37 o 
   4   1  16      299.81      310.53      9.80 o 
   5   1  16       65.31       57.65      5.91 o 
  -5   2  16       96.62       80.32     10.30 o 
  -4   2  16      348.37      340.05     12.35 o 
  -3   2  16        5.12        5.78      3.40 o 
  -2   2  16        8.44        4.62      2.89 o 
  -1   2  16       31.52       36.58      4.26 o 
   0   2  16       41.67       47.41      3.38 o 
   1   2  16      226.85      222.16     12.01 o 
   2   2  16      160.62      169.55      9.23 o 
   3   2  16        6.18       13.15      3.13 o 
   4   2  16       82.38       79.98      5.76 o 
   5   2  16       11.20        6.02      3.76 o 
  -5   3  16       62.06       45.43      8.88 o 
  -4   3  16        0.08       -2.03      3.22 o 
  -3   3  16        3.47        4.77      2.64 o 
  -2   3  16      309.39      310.53     10.64 o 
  -1   3  16      878.65      935.02     19.14 o 
   0   3  16      443.76      439.22      8.07 o 
   1   3  16      533.37      538.41     11.28 o 
   2   3  16      208.81      198.19      6.57 o 
   3   3  16       78.63       65.73      4.80 o 
   4   3  16       96.14       91.98      6.31 o 
   5   3  16      255.79      298.89     13.62 o 
  -5   4  16       26.68       29.19      5.79 o 
  -4   4  16      133.66      124.74      8.63 o 
  -3   4  16      296.13      302.79     11.44 o 
  -2   4  16       82.32       96.28      6.42 o 
  -1   4  16      192.91      193.36      5.51 o 
   0   4  16       47.34       51.15      3.34 o 
   1   4  16        9.22       10.22      2.16 o 
   2   4  16        1.97        1.34      2.23 o 
   3   4  16      251.01      253.57     12.01 o 
   4   4  16      314.24      338.12     12.01 o 
   5   4  16      121.33      124.50     13.32 o 
  -4   5  16       62.22       59.16      6.67 o 
  -3   5  16       19.93       15.67      4.05 o 
  -2   5  16       96.72       88.32      4.47 o 
  -1   5  16       94.73       90.83      3.80 o 
   0   5  16     1071.41     1059.97     14.94 o 
   1   5  16      471.04      457.80     20.01 o 
   2   5  16       74.79       82.12      4.49 o 
   3   5  16       87.74       88.90      5.25 o 
   4   5  16        0.09        1.49      2.93 o 
  -4   6  16        3.75        2.52      4.00 o 
  -3   6  16       32.45       34.76      5.87 o 
  -2   6  16      154.21      154.48      5.68 o 
  -1   6  16      201.08      202.98      6.07 o 
   0   6  16       14.87       17.28      2.68 o 
   1   6  16      112.16      101.48      4.70 o 
   2   6  16       39.33       33.90      3.48 o 
   3   6  16      110.10       99.79      5.38 o 
   4   6  16       76.29       79.09      5.35 o 
  -3   7  16       61.74       56.89      5.12 o 
  -2   7  16        2.82        4.60      2.76 o 
  -1   7  16       28.01       21.14      2.90 o 
   0   7  16        5.17        8.19      2.37 o 
   1   7  16      501.53      500.71      9.74 o 
   2   7  16      542.96      547.45     17.10 o 
   3   7  16       21.03       23.53      8.87 o 
   4   7  16       57.96       55.85      5.23 o 
  -3   8  16       10.45        7.14      3.35 o 
  -2   8  16      124.67      120.72      6.07 o 
  -1   8  16       84.03       85.90      4.47 o 
   0   8  16      114.26      118.91      8.27 o 
   1   8  16      425.04      421.11      8.27 o 
   2   8  16       65.17       65.90      6.05 o 
   3   8  16        0.89        1.39      4.03 o 
  -2   9  16       40.24       47.54      4.03 o 
  -1   9  16       74.78       77.65      6.47 o 
   0   9  16        5.09        1.90      3.96 o 
   1   9  16        0.06        1.44      3.65 o 
   2   9  16       60.38       54.04      5.99 o 
   0  10  16        5.43        4.20      4.11 o 
  -2  -8  17       45.73       34.99      5.55 o 
  -1  -8  17       19.57       13.34      4.60 o 
   0  -8  17       10.87       13.21      7.62 o 
   1  -8  17       86.19       78.27      6.99 o 
   2  -8  17       81.16       75.63     14.77 o 
  -3  -7  17       33.08       27.49      4.58 o 
  -2  -7  17       49.62       46.22      5.73 o 
  -1  -7  17        5.00        5.82      3.00 o 
   0  -7  17       88.88      110.94      5.81 o 
   1  -7  17       38.50       35.22      4.15 o 
   2  -7  17        0.07       -1.21      2.81 o 
   3  -7  17        1.34        0.76      4.69 o 
  -3  -6  17      260.59      272.99     12.25 o 
  -2  -6  17      132.23      141.83     11.83 o 
  -1  -6  17      118.56      103.91      8.40 o 
   0  -6  17      147.63      147.20      6.19 o 
   1  -6  17       43.59       36.14      4.01 o 
   2  -6  17       80.74       83.05      8.45 o 
   3  -6  17       64.61       69.21      5.47 o 
  -4  -5  17        6.47        5.86      3.70 o 
  -3  -5  17        4.73        2.24      2.73 o 
  -2  -5  17      123.23      115.46      7.31 o 
  -1  -5  17        2.19        1.27      2.77 o 
   0  -5  17        1.92        4.59      2.54 o 
   1  -5  17      619.92      645.61     12.52 o 
   2  -5  17      116.40      128.37      6.07 o 
   3  -5  17        6.81        5.11      2.14 o 
   4  -5  17       12.01       16.20      3.01 o 
  -4  -4  17        4.91        2.50      3.07 o 
  -3  -4  17      193.54      186.35      8.38 o 
  -2  -4  17      838.78      821.20     15.01 o 
  -1  -4  17      339.03      338.34      7.83 o 
   0  -4  17       34.39       30.86      3.42 o 
   1  -4  17      152.66      145.80      8.68 o 
   2  -4  17        3.18        3.30      1.93 o 
   3  -4  17       83.75       80.16      4.16 o 
   4  -4  17       32.30       41.42      6.99 o 
  -5  -3  17       68.01       57.62      9.42 o 
  -4  -3  17      221.57      228.95      9.61 o 
  -3  -3  17      110.92      116.50      5.52 o 
  -2  -3  17      187.58      167.00      5.83 o 
  -1  -3  17       34.37       32.45      3.70 o 
   0  -3  17      146.23      136.82      5.36 o 
   1  -3  17      229.47      260.69      7.06 o 
   2  -3  17      206.86      214.14      6.74 o 
   3  -3  17       28.83       30.39      3.05 o 
   4  -3  17       64.99       63.98      6.77 o 
   5  -3  17        3.65       -6.57      6.57 o 
  -5  -2  17        9.77        8.90      5.06 o 
  -4  -2  17        4.36        1.05      2.86 o 
  -3  -2  17       43.56       37.58      4.32 o 
  -2  -2  17      530.63      534.20     11.64 o 
  -1  -2  17      271.28      283.20     11.04 o 
   0  -2  17      771.65      754.58     13.90 o 
   1  -2  17       20.57       18.27      2.89 o 
   2  -2  17        3.68        3.44      2.79 o 
   3  -2  17       48.15       41.18      5.82 o 
   4  -2  17       31.56       26.27      8.37 o 
   5  -2  17       64.60       67.95      8.03 o 
  -5  -1  17        0.47        8.43      7.14 o 
  -4  -1  17      479.57      491.87     12.61 o 
  -3  -1  17      464.61      479.12     20.69 o 
  -2  -1  17      241.94      236.13      7.50 o 
  -1  -1  17      344.17      346.50      8.70 o 
   0  -1  17       48.83       52.26      4.63 o 
   1  -1  17      431.59      424.85      8.65 o 
   2  -1  17      287.95      330.37      7.74 o 
   3  -1  17      422.79      418.63     20.10 o 
   4  -1  17      137.20      167.94     14.52 o 
   5  -1  17       20.89       32.92      7.19 o 
  -5   0  17      178.04      176.07     15.73 o 
  -4   0  17       23.71       25.59      7.58 o 
  -3   0  17        6.15        5.74      2.97 o 
  -2   0  17       79.09       82.90      5.74 o 
  -1   0  17      120.87      123.36      5.37 o 
   0   0  17     1867.87     1825.73     24.75 o 
   1   0  17       16.67       12.47      2.86 o 
   2   0  17      180.21      202.60      7.11 o 
   3   0  17      336.23      305.63     16.75 o 
   4   0  17       13.52        7.24      4.93 o 
   5   0  17        1.46        8.27      5.64 o 
  -4   1  17       26.45       38.83      8.37 o 
  -3   1  17      340.28      388.47     19.11 o 
  -2   1  17      271.69      277.42      7.92 o 
  -1   1  17      856.52      855.78     14.45 o 
   0   1  17     2983.54     2968.26     34.98 o 
   1   1  17      146.91      142.37      4.79 o 
   2   1  17       21.39       18.20      3.80 o 
   3   1  17        9.49        4.52      2.79 o 
   4   1  17      149.90      176.48      7.83 o 
   5   1  17       37.74       45.41      5.67 o 
  -5   2  17       28.09       30.35      7.81 o 
  -4   2  17      231.86      253.42     17.94 o 
  -3   2  17      128.77      148.96     12.67 o 
  -2   2  17      115.70      123.03      8.82 o 
  -1   2  17        0.13       -2.24      2.24 o 
   0   2  17       11.00       12.10      3.04 o 
   1   2  17       44.77       46.71      7.21 o 
   2   2  17      201.36      206.86      8.50 o 
   3   2  17      292.63      332.06      9.78 o 
   4   2  17      113.95      127.35      9.03 o 
   5   2  17        1.52       -0.44      3.62 o 
  -5   3  17       62.06       70.07     10.39 o 
  -4   3  17        0.40        0.60      3.76 o 
  -3   3  17       49.03       44.81      4.53 o 
  -2   3  17      224.90      227.67     12.24 o 
  -1   3  17     1151.74     1146.78     22.44 o 
   0   3  17      866.83      859.00     17.78 o 
   1   3  17      110.83      123.57      6.60 o 
   2   3  17      365.55      362.25     16.34 o 
   3   3  17       29.75       25.66      5.98 o 
   4   3  17       47.42       46.77      4.97 o 
   5   3  17      174.60      186.53      8.73 o 
  -4   4  17      193.41      198.00      9.81 o 
  -3   4  17      281.44      299.77     11.50 o 
  -2   4  17      189.68      205.25      9.86 o 
  -1   4  17      341.99      350.08     10.73 o 
   0   4  17      270.32      263.10      8.60 o 
   1   4  17        9.51       11.31      2.27 o 
   2   4  17       87.41       82.59      6.35 o 
   3   4  17      248.28      280.34     20.38 o 
   4   4  17      204.41      191.46      9.57 o 
   5   4  17       28.27       25.51      5.62 o 
  -4   5  17       11.25        4.99      4.38 o 
  -3   5  17       36.63       40.12     10.35 o 
  -2   5  17      147.09      130.56      7.47 o 
  -1   5  17      119.61      106.00      5.27 o 
   0   5  17      752.02      744.98     18.43 o 
   1   5  17      322.70      314.70      7.55 o 
   2   5  17      246.22      230.29      6.76 o 
   3   5  17      124.31      138.76      8.55 o 
   4   5  17       50.65       49.68      5.84 o 
  -4   6  17        0.36        7.59      5.50 o 
  -3   6  17      138.62      143.19      8.54 o 
  -2   6  17      140.95      142.65     11.94 o 
  -1   6  17      201.49      219.30     10.96 o 
   0   6  17       58.04       54.33      3.83 o 
   1   6  17      143.48      143.53      7.32 o 
   2   6  17      110.63      109.04      5.09 o 
   3   6  17       26.21       22.48      3.54 o 
   4   6  17        7.65        5.01      3.22 o 
  -3   7  17       15.54       15.29      4.40 o 
  -2   7  17      106.31      117.45      6.19 o 
  -1   7  17        2.03        1.79      2.39 o 
   0   7  17        4.37        3.71      2.38 o 
   1   7  17      331.59      326.57      8.35 o 
   2   7  17       80.49       81.12      4.59 o 
   3   7  17       51.43       47.94      5.76 o 
  -3   8  17        5.93        8.38      4.25 o 
  -2   8  17       95.76       96.32      6.21 o 
  -1   8  17       21.13       21.68      3.12 o 
   0   8  17      124.58      123.73      9.28 o 
   1   8  17      355.15      365.24     21.71 o 
   2   8  17      174.55      186.98      5.55 o 
   3   8  17        1.08        0.83      4.06 o 
  -2   9  17      138.79      142.67      7.92 o 
  -1   9  17       68.68       61.84      3.86 o 
   0   9  17       47.32       51.81      5.90 o 
   1   9  17        7.43       11.53      4.50 o 
   2   9  17       34.13       30.04      5.59 o 
  -1  -8  18       35.55       31.90      5.62 o 
   0  -8  18        0.22       -0.50      4.99 o 
   1  -8  18       45.06       56.06      6.87 o 
  -2  -7  18        3.92        3.65      7.03 o 
  -1  -7  18      205.53      210.60     15.59 o 
   0  -7  18       76.29       67.18      6.82 o 
   1  -7  18      106.25      102.26      6.03 o 
   2  -7  18       10.58       13.14      5.05 o 
  -3  -6  18       82.81       78.13      5.92 o 
  -2  -6  18      115.35      125.36      6.76 o 
  -1  -6  18        4.31        3.80      3.25 o 
   0  -6  18       50.89       43.48      4.31 o 
   1  -6  18        6.23        6.87      2.97 o 
   2  -6  18       37.41       39.13      4.46 o 
   3  -6  18       39.21       38.20      5.34 o 
  -4  -5  18       31.68       33.23      5.03 o 
  -3  -5  18       12.90       13.80      3.29 o 
  -2  -5  18       49.36       40.85      3.92 o 
  -1  -5  18        2.01       -1.19      2.81 o 
   0  -5  18      476.65      474.53     13.47 o 
   1  -5  18      167.06      179.86      6.85 o 
   2  -5  18       85.25       86.92      5.53 o 
   3  -5  18       44.54       36.14      5.01 o 
   4  -5  18        0.08       -0.38      2.75 o 
  -4  -4  18        7.12        7.23      4.04 o 
  -3  -4  18      168.59      148.42      6.26 o 
  -2  -4  18      297.41      283.81      8.55 o 
  -1  -4  18      350.31      326.71      7.91 o 
   0  -4  18        1.67        1.43      2.42 o 
   1  -4  18      456.00      425.58     11.34 o 
   2  -4  18        0.88       -0.46      1.88 o 
   3  -4  18      106.37      107.72      4.79 o 
   4  -4  18       22.23       25.23      4.34 o 
  -4  -3  18       18.30       21.51      3.82 o 
  -3  -3  18      135.57      146.82      8.50 o 
  -2  -3  18       98.13      107.56      5.10 o 
  -1  -3  18       14.14        9.23      3.02 o 
   0  -3  18       10.35       10.52      2.86 o 
   1  -3  18      451.96      474.03     10.35 o 
   2  -3  18      486.85      518.12     10.84 o 
   3  -3  18       75.16       75.62      4.37 o 
   4  -3  18       29.68       25.60      5.43 o 
  -4  -2  18      203.44      222.29      9.11 o 
  -3  -2  18      141.48      129.88      6.71 o 
  -2  -2  18      652.99      598.19     13.12 o 
  -1  -2  18      426.06      419.12     10.11 o 
   0  -2  18        2.78        7.63      2.73 o 
   1  -2  18      629.15      640.71     11.55 o 
   2  -2  18      122.28      123.57      6.19 o 
   3  -2  18       75.56       78.03      8.21 o 
   4  -2  18        0.07        5.96      7.49 o 
  -5  -1  18       15.87       15.19      8.45 o 
  -4  -1  18      211.60      205.00      9.96 o 
  -3  -1  18      116.25      129.88      6.59 o 
  -2  -1  18      159.05      145.61      6.37 o 
  -1  -1  18      257.27      239.75      7.50 o 
   0  -1  18       47.92       49.02      4.66 o 
   1  -1  18      169.07      176.83      6.71 o 
   2  -1  18       89.36       97.92      4.91 o 
   3  -1  18      233.90      231.67     15.22 o 
   4  -1  18      178.33      180.82     15.75 o 
   5  -1  18       22.88       23.64     10.09 o 
  -5   0  18       99.52       84.18     12.61 o 
  -4   0  18      209.94      234.38     16.13 o 
  -3   0  18       42.47       56.41      7.76 o 
  -2   0  18        0.58        2.00      2.47 o 
  -1   0  18        1.38       -0.31      2.12 o 
   0   0  18     1688.98     1680.77     23.67 o 
   1   0  18      754.96      765.72     13.95 o 
   2   0  18      408.33      437.47     19.27 o 
   3   0  18      408.27      400.47     19.62 o 
   4   0  18       24.01       30.86      9.02 o 
   5   0  18        1.10       -5.82      8.02 o 
  -4   1  18       41.22       40.87      8.99 o 
  -3   1  18       89.50       81.15     10.30 o 
  -2   1  18       87.97       76.80      6.67 o 
  -1   1  18      242.35      232.25      9.97 o 
   0   1  18      298.12      335.01      8.45 o 
   1   1  18      201.75      198.18      6.50 o 
   2   1  18        5.89        1.46      2.85 o 
   3   1  18       73.32       76.64     13.07 o 
   4   1  18       91.09      100.35      6.55 o 
   5   1  18        9.03       14.67      4.60 o 
  -5   2  18       62.40       65.85     10.30 o 
  -4   2  18      179.03      185.11     15.14 o 
  -3   2  18      129.42      145.39     12.91 o 
  -2   2  18      411.21      431.03     19.21 o 
  -1   2  18       17.12       14.47      3.56 o 
   0   2  18      462.64      507.23     18.93 o 
   1   2  18      158.21      153.42     10.22 o 
   2   2  18      213.08      226.70      9.17 o 
   3   2  18      222.64      237.81      8.39 o 
   4   2  18      212.42      221.65      8.79 o 
   5   2  18       40.59       33.32      5.39 o 
  -4   3  18       61.90       62.92      7.09 o 
  -3   3  18        4.01        1.45      3.33 o 
  -2   3  18       70.96       77.47      7.25 o 
  -1   3  18        1.75        1.09      2.57 o 
   0   3  18      452.71      484.49     18.44 o 
   1   3  18      159.47      152.24     10.14 o 
   2   3  18       18.44       19.48      5.23 o 
   3   3  18       88.78       92.29      6.87 o 
   4   3  18       39.86       36.03      8.16 o 
   5   3  18       64.67       55.96      5.97 o 
  -4   4  18      212.82      218.63     14.59 o 
  -3   4  18      184.28      190.04      9.66 o 
  -2   4  18       62.77       75.52      6.30 o 
  -1   4  18       31.57       30.28      7.43 o 
   0   4  18      290.21      280.64     13.50 o 
   1   4  18       76.83       66.22      4.50 o 
   2   4  18      201.03      174.79     13.39 o 
   3   4  18      209.90      203.83      9.41 o 
   4   4  18      380.47      397.03     17.50 o 
  -4   5  18       68.31       83.57     10.84 o 
  -3   5  18      140.78      152.27      8.95 o 
  -2   5  18      244.87      234.45     19.74 o 
  -1   5  18       39.86       35.88      6.20 o 
   0   5  18      435.65      426.35     17.74 o 
   1   5  18        9.42        6.09      2.43 o 
   2   5  18      418.18      394.01      9.04 o 
   3   5  18      226.64      204.15     12.49 o 
   4   5  18      127.18      125.69      8.20 o 
  -3   6  18       11.24        8.51      4.36 o 
  -2   6  18       12.51        9.97      3.75 o 
  -1   6  18      285.80      298.16      9.07 o 
   0   6  18      112.67      107.14      5.40 o 
   1   6  18       32.20       31.71      3.49 o 
   2   6  18       10.75       14.20      2.90 o 
   3   6  18        0.06        1.42      2.73 o 
   4   6  18        4.28        3.66      3.89 o 
  -3   7  18      104.02      100.69     10.87 o 
  -2   7  18      100.91      103.07      9.26 o 
  -1   7  18       45.38       41.47      5.52 o 
   0   7  18       11.65        9.84      3.48 o 
   1   7  18       28.55       29.87      3.49 o 
   2   7  18       72.44       71.09      4.54 o 
   3   7  18      164.46      164.52      6.86 o 
  -2   8  18        1.30        1.42      2.90 o 
  -1   8  18       11.30        7.95      2.76 o 
   0   8  18       62.64       60.48      4.27 o 
   1   8  18      208.11      210.98      6.58 o 
   2   8  18       74.45       77.31      4.26 o 
  -1   9  18       70.57       82.77      5.36 o 
   0   9  18      119.58      130.16      7.98 o 
   1   9  18        1.40        4.77      4.37 o 
  -2  -7  19       15.23       13.11      7.42 o 
  -1  -7  19      308.09      285.74     19.97 o 
   0  -7  19        4.43       -0.65      4.41 o 
   1  -7  19       82.04       67.68     21.35 o 
   2  -7  19       30.45       25.54      6.08 o 
  -3  -6  19       34.93       24.89      6.51 o 
  -2  -6  19       80.48       83.04     11.60 o 
  -1  -6  19       76.13       71.88      5.67 o 
   0  -6  19      123.59      120.79     10.58 o 
   1  -6  19        4.42        2.42      2.96 o 
   2  -6  19        4.86        7.61      3.54 o 
   3  -6  19        4.52        6.88      8.28 o 
  -3  -5  19       36.13       39.29      4.32 o 
  -2  -5  19        0.05        2.07      2.65 o 
  -1  -5  19      147.13      130.49      8.60 o 
   0  -5  19       67.85       64.51      4.88 o 
   1  -5  19       98.54       92.40      6.12 o 
   2  -5  19      103.68      113.96      6.25 o 
   3  -5  19        3.43        1.56      3.35 o 
  -4  -4  19        2.03       -1.87      3.96 o 
  -3  -4  19       97.95       94.56      6.30 o 
  -2  -4  19      102.42      108.02      5.38 o 
  -1  -4  19      106.04      111.51      6.47 o 
   0  -4  19      312.40      315.64      8.47 o 
   1  -4  19      241.68      236.10      7.56 o 
   2  -4  19       25.60       23.41      2.75 o 
   3  -4  19       32.65       35.54      4.78 o 
   4  -4  19        7.33       12.70      3.99 o 
  -4  -3  19       21.31       19.70      4.55 o 
  -3  -3  19      228.07      215.00      7.32 o 
  -2  -3  19       70.91       65.27      4.61 o 
  -1  -3  19        0.71        0.16      2.69 o 
   0  -3  19        0.90        0.60      2.72 o 
   1  -3  19       54.19       60.39      4.57 o 
   2  -3  19      134.01      142.68      6.34 o 
   3  -3  19       74.88       69.41      4.93 o 
   4  -3  19       11.73        1.67      4.16 o 
  -4  -2  19      167.21      171.59     12.10 o 
  -3  -2  19      165.30      133.70     13.80 o 
  -2  -2  19       70.66       70.50      5.23 o 
  -1  -2  19      449.01      452.71     10.90 o 
   0  -2  19       29.81       31.60      3.96 o 
   1  -2  19      346.63      367.40      9.52 o 
   2  -2  19      195.03      203.41      6.95 o 
   3  -2  19       36.00       33.47      6.20 o 
   4  -2  19        2.40       -0.19      7.67 o 
  -4  -1  19       14.95       11.72      3.56 o 
  -3  -1  19       45.20       40.84      4.83 o 
  -2  -1  19      101.48      100.02      5.76 o 
  -1  -1  19       44.47       46.56      4.35 o 
   0  -1  19       89.11      102.04      5.50 o 
   1  -1  19       31.92       26.21      3.75 o 
   2  -1  19      107.64      122.32      6.49 o 
   3  -1  19       30.39       42.19      9.39 o 
   4  -1  19       30.07       34.35      9.12 o 
  -4   0  19      208.68      215.49     16.85 o 
  -3   0  19      378.46      376.50     13.25 o 
  -2   0  19        5.13        1.91      2.75 o 
  -1   0  19       53.84       42.43      4.11 o 
   0   0  19       67.74       80.62      4.83 o 
   1   0  19      226.24      241.28      7.63 o 
   2   0  19      157.05      162.46     12.85 o 
   3   0  19      346.16      319.31     18.09 o 
   4   0  19       62.11       61.32     11.14 o 
  -4   1  19       17.17       19.24      7.14 o 
  -3   1  19        1.12        4.80      5.31 o 
  -2   1  19        3.71        2.17      4.19 o 
  -1   1  19      596.59      645.36     15.75 o 
   0   1  19      447.43      439.73     12.42 o 
   1   1  19      102.52      105.60      9.53 o 
   2   1  19       54.08       66.47      6.00 o 
   3   1  19        0.16       -0.10      3.54 o 
   4   1  19       12.65        9.55      4.78 o 
  -4   2  19      144.01      142.82     14.01 o 
  -3   2  19      189.84      197.35     14.20 o 
  -2   2  19      357.60      394.35     18.76 o 
  -1   2  19      922.76      956.80     24.23 o 
   0   2  19      123.21      110.77      6.68 o 
   1   2  19        1.07       -3.11      3.11 o 
   2   2  19        5.75       10.79      4.88 o 
   3   2  19      181.25      199.77      9.65 o 
   4   2  19      118.15      112.69     23.52 o 
  -4   3  19      115.42      128.06     13.85 o 
  -3   3  19        5.08        7.38      5.42 o 
  -2   3  19       32.20       30.69      4.90 o 
  -1   3  19      131.56      135.06      7.54 o 
   0   3  19        9.68       14.03      5.05 o 
   1   3  19      708.04      677.81     22.89 o 
   2   3  19       44.31       45.73      7.22 o 
   3   3  19      109.91      137.13     11.03 o 
   4   3  19        3.96        3.83      4.11 o 
  -4   4  19       17.31       15.53      5.09 o 
  -3   4  19      162.50      178.22      9.81 o 
  -2   4  19      357.62      390.45     12.85 o 
  -1   4  19      226.93      253.11      9.73 o 
   0   4  19      104.34       98.97      8.94 o 
   1   4  19        8.97        9.31      4.35 o 
   2   4  19        4.45        2.12      4.00 o 
   3   4  19       61.00       65.49      6.42 o 
   4   4  19      230.98      226.33     11.30 o 
  -4   5  19      205.81      212.80     15.35 o 
  -3   5  19       41.59       37.67      5.78 o 
  -2   5  19      296.41      293.90     11.08 o 
  -1   5  19      109.40      132.84     10.33 o 
   0   5  19      179.22      172.44     11.11 o 
   1   5  19      144.08      155.27      7.24 o 
   2   5  19      134.17      145.65      8.36 o 
   3   5  19      176.22      192.21      9.40 o 
   4   5  19      139.34      156.19      9.08 o 
  -3   6  19        1.23        6.05      4.05 o 
  -2   6  19       83.38       85.61      9.04 o 
  -1   6  19      139.98      144.59     10.25 o 
   0   6  19      344.00      345.63     11.37 o 
   1   6  19       97.82      106.22      5.21 o 
   2   6  19      187.55      198.13      6.83 o 
   3   6  19       19.00       15.96      4.32 o 
  -3   7  19       87.18       87.35      9.63 o 
  -2   7  19      215.38      209.91     12.64 o 
  -1   7  19       89.23       87.29      7.67 o 
   0   7  19        0.84        3.59      2.59 o 
   1   7  19       46.34       40.37      5.83 o 
   2   7  19       31.93       24.76      3.57 o 
   3   7  19       42.14       38.07      4.45 o 
  -2   8  19       10.11        5.42      4.62 o 
  -1   8  19       15.57       18.84      3.27 o 
   0   8  19      130.67      141.14      6.75 o 
   1   8  19      128.36      122.83      8.17 o 
   2   8  19       83.92       93.43      5.00 o 
   0   9  19      175.22      180.30      5.94 o 
  -1  -7  20        8.20        8.22      4.77 o 
   0  -7  20       28.17       27.28      6.59 o 
   1  -7  20      111.62      102.86     14.65 o 
  -2  -6  20      142.86      115.69     14.54 o 
  -1  -6  20      171.06      149.52      7.58 o 
   0  -6  20       64.83       63.67      5.12 o 
   1  -6  20        2.34        1.60      3.19 o 
   2  -6  20        0.22        3.36      5.00 o 
  -3  -5  20       14.65       16.95      4.21 o 
  -2  -5  20       31.30       30.11      4.44 o 
  -1  -5  20       21.12       22.69      4.10 o 
   0  -5  20        7.15        6.49      3.07 o 
   1  -5  20       14.13       12.12      3.47 o 
   2  -5  20      114.81      125.65      6.78 o 
   3  -5  20       31.92       25.11      4.53 o 
  -3  -4  20       42.24       31.31      4.14 o 
  -2  -4  20      109.05      103.75     12.12 o 
  -1  -4  20      215.82      208.17      8.11 o 
   0  -4  20      120.72      130.60      6.09 o 
   1  -4  20      103.59      101.64      5.66 o 
   2  -4  20       13.82       13.35      2.50 o 
   3  -4  20       55.22       61.27      5.59 o 
  -4  -3  20       27.26       31.83      6.21 o 
  -3  -3  20      184.71      182.10      7.04 o 
  -2  -3  20      201.56      175.37      7.85 o 
  -1  -3  20       79.11       75.86      5.45 o 
   0  -3  20       95.19       87.61      5.81 o 
   1  -3  20       46.69       50.98      4.44 o 
   2  -3  20      203.80      215.40      9.22 o 
   3  -3  20       78.35       68.81      6.60 o 
   4  -3  20       33.18       37.25      6.10 o 
  -4  -2  20       79.89       70.79      6.32 o 
  -3  -2  20       40.43       38.90      4.82 o 
  -2  -2  20       59.91       57.41      5.10 o 
  -1  -2  20       90.59       84.37      5.45 o 
   0  -2  20       13.12       17.65      3.47 o 
   1  -2  20      351.57      360.88      8.93 o 
   2  -2  20      244.86      256.99      7.94 o 
   3  -2  20       19.31       23.16      8.86 o 
   4  -2  20        0.28       -4.96      7.78 o 
  -4  -1  20        9.00        6.39      4.19 o 
  -3  -1  20      121.26      113.24      8.62 o 
  -2  -1  20      380.67      379.09     10.33 o 
  -1  -1  20      199.54      182.76      7.11 o 
   0  -1  20      147.98      149.59      6.62 o 
   1  -1  20       53.45       47.61      4.58 o 
   2  -1  20        0.17       -2.95      3.96 o 
   3  -1  20       24.19       12.32      7.41 o 
   4  -1  20       84.69       82.20     12.80 o 
  -3   0  20      257.19      281.20     11.42 o 
  -2   0  20       14.87       15.46      3.57 o 
  -1   0  20      170.24      159.03     17.15 o 
   0   0  20       11.32        8.18      2.92 o 
   1   0  20      169.96      179.99      7.79 o 
   2   0  20      204.47      225.55     15.19 o 
   3   0  20      220.53      221.07     15.78 o 
   4   0  20       12.45        7.92      8.02 o 
  -3   1  20        3.65       -0.81      5.23 o 
  -2   1  20        1.19        2.66      4.54 o 
  -1   1  20     1015.94     1038.48     32.31 o 
   0   1  20     1089.12     1060.05     31.32 o 
   1   1  20      211.27      258.24     14.28 o 
   2   1  20       77.66       69.15      9.71 o 
   3   1  20        6.78        5.15      6.74 o 
   4   1  20        0.23        1.50      7.38 o 
  -3   2  20      298.39      299.46     18.06 o 
  -2   2  20      216.77      237.06     14.84 o 
  -1   2  20      137.65      153.69     11.83 o 
   0   2  20       52.23       56.29      7.26 o 
   1   2  20       12.73        2.95      4.62 o 
   2   2  20       31.78       40.71      7.38 o 
   3   2  20      108.35      104.82     10.65 o 
   4   2  20      150.64      166.20     10.05 o 
  -3   3  20       48.03       63.76     10.09 o 
  -2   3  20       18.70       10.59      3.84 o 
  -1   3  20       48.39       55.27      5.70 o 
   0   3  20      444.46      430.41     18.01 o 
   1   3  20      283.35      302.25     15.00 o 
   2   3  20      117.07      132.86     10.65 o 
   3   3  20      156.42      155.94     12.08 o 
   4   3  20        0.43       -0.40      4.75 o 
  -4   4  20       14.41        6.95      7.46 o 
  -3   4  20      107.40      106.98     12.53 o 
  -2   4  20       22.93       25.12      4.89 o 
  -1   4  20      461.83      472.79     19.46 o 
   0   4  20      165.29      177.87     11.54 o 
   1   4  20       71.15       55.50      7.49 o 
   2   4  20        0.04       -2.90      3.57 o 
   3   4  20       28.65       34.89      7.35 o 
   4   4  20      131.60      124.60      8.69 o 
  -3   5  20       26.98       23.47      5.27 o 
  -2   5  20        4.85        6.41      3.67 o 
  -1   5  20       37.60       58.26      7.86 o 
   0   5  20       58.81       46.43      7.25 o 
   1   5  20      431.49      414.74     17.23 o 
   2   5  20       87.97       76.27      8.53 o 
   3   5  20      231.67      236.90     10.57 o 
  -3   6  20        2.11        2.53      3.80 o 
  -2   6  20      164.06      176.28     12.18 o 
  -1   6  20      246.39      245.01     13.55 o 
   0   6  20      149.76      135.44     10.28 o 
   1   6  20      166.35      154.18      7.91 o 
   2   6  20      157.88      149.18      7.17 o 
   3   6  20       91.72       82.15      6.95 o 
  -2   7  20       96.41       82.25      8.96 o 
  -1   7  20      159.74      154.97     10.84 o 
   0   7  20       20.65        8.66      5.53 o 
   1   7  20        7.82        6.11      2.95 o 
   2   7  20        1.34       -1.23      2.69 o 
  -1   8  20        2.67        2.47      4.13 o 
   0   8  20       42.94       42.01     10.94 o 
   1   8  20      132.32      136.05      5.94 o 
  -1  -6  21       44.31       46.56      6.48 o 
   0  -6  21       37.64       33.71      6.70 o 
   1  -6  21        2.21        0.94      4.78 o 
   2  -6  21        7.07        3.98      5.45 o 
  -2  -5  21       61.60       49.79      6.49 o 
  -1  -5  21        5.67        3.39      3.45 o 
   0  -5  21        1.35        2.54      3.16 o 
   1  -5  21       46.74       45.42      5.16 o 
   2  -5  21       71.33       81.14      5.99 o 
  -3  -4  21       13.92        8.65      3.91 o 
  -2  -4  21        9.82       12.78      3.45 o 
  -1  -4  21       84.45       85.51      6.12 o 
   0  -4  21      121.80      131.46     11.47 o 
   1  -4  21       16.11       15.86      3.59 o 
   2  -4  21       10.91        7.77      2.32 o 
   3  -4  21        7.48        4.52      3.21 o 
  -3  -3  21       94.54       81.56      6.16 o 
  -2  -3  21      298.33      297.40     10.12 o 
  -1  -3  21       49.76       46.54      5.12 o 
   0  -3  21       36.01       34.65      4.36 o 
   1  -3  21       11.37        9.05      3.80 o 
   2  -3  21      125.07      121.01      7.17 o 
   3  -3  21      165.65      179.93      8.02 o 
  -4  -2  21       45.42       43.18      5.72 o 
  -3  -2  21       40.71       45.39      5.34 o 
  -2  -2  21        2.83        6.84      3.38 o 
  -1  -2  21       29.89       35.39      4.25 o 
   0  -2  21       44.04       55.28      4.95 o 
   1  -2  21      116.41      114.21      6.60 o 
   2  -2  21      179.55      196.52      8.50 o 
   3  -2  21        1.58       -1.77      7.51 o 
   4  -2  21       51.61       56.76     12.80 o 
  -4  -1  21       35.78       34.32      9.79 o 
  -3  -1  21       62.38       66.74      5.78 o 
  -2  -1  21      626.50      625.79     17.72 o 
  -1  -1  21       49.96       52.13      4.89 o 
   0  -1  21      223.69      228.02      8.08 o 
   1  -1  21      156.78      156.82      7.07 o 
   2  -1  21        2.76       -1.91      6.55 o 
   3  -1  21        0.19       -1.21      7.17 o 
   4  -1  21       52.72       60.62     12.32 o 
  -3   0  21      165.91      176.15     15.05 o 
  -2   0  21        1.25       -1.38      7.30 o 
  -1   0  21       13.85        7.98      3.31 o 
   0   0  21       44.04       36.44      8.12 o 
   1   0  21       40.83       46.00      8.56 o 
   2   0  21       70.92       68.73     10.60 o 
   3   0  21      153.13      171.26     14.89 o 
   4   0  21       15.95       13.61      8.88 o 
  -3   1  21        0.39       -1.45      4.70 o 
  -2   1  21       16.90       12.34      5.77 o 
  -1   1  21      619.46      586.81     23.32 o 
   0   1  21      161.35      191.79     12.51 o 
   2   1  21       79.56       62.77      9.69 o 
   3   1  21        0.65        4.86      7.06 o 
   4   1  21        0.04        0.16      7.41 o 
  -3   2  21      127.83      154.79     14.38 o 
  -2   2  21      380.56      406.13     20.02 o 
  -1   2  21       89.99      113.38     10.90 o 
   1   2  21        2.77        3.41      4.32 o 
   2   2  21        0.74        1.26      4.37 o 
   3   2  21       75.72       76.21      9.88 o 
   4   2  21       79.70       77.02     10.65 o 
  -3   3  21       32.26       26.11      7.70 o 
  -2   3  21      141.22      151.08      8.92 o 
  -1   3  21       11.21       10.30      3.62 o 
   0   3  21      124.57      113.94     10.17 o 
   1   3  21      149.43      141.34     11.16 o 
   2   3  21      134.89      119.55     10.65 o 
   3   3  21       72.15       55.01      8.96 o 
   4   3  21       38.92       40.41      8.40 o 
  -3   4  21      116.84      112.85      8.63 o 
  -2   4  21        5.31       -0.43      3.25 o 
  -1   4  21       21.60       19.35      6.15 o 
   0   4  21      221.91      217.47     13.04 o 
   1   4  21       61.81       77.29      8.69 o 
   2   4  21       26.70       18.52      5.77 o 
   3   4  21        3.62        9.39      5.45 o 
  -3   5  21      113.75      135.28     24.08 o 
  -2   5  21       33.78       35.74      7.35 o 
  -1   5  21       36.47       35.77      7.17 o 
   0   5  21        0.31       -3.49      3.49 o 
   1   5  21      185.74      148.48     10.63 o 
   2   5  21       27.34       21.39      6.06 o 
   3   5  21      151.17      134.34     11.11 o 
  -2   6  21        0.41        0.91      5.02 o 
  -1   6  21       50.21       36.93      7.14 o 
   0   6  21      176.94      162.89     11.32 o 
   1   6  21       50.01       42.24      6.90 o 
   2   6  21      134.36      119.36      9.96 o 
   3   6  21      114.62      116.53      8.17 o 
  -2   7  21       37.23       34.48      7.22 o 
  -1   7  21      191.82      211.92     12.77 o 
   0   7  21        5.84       10.98      4.78 o 
   1   7  21       47.48       30.40      6.15 o 
   2   7  21        0.14        1.04      3.68 o 
   0   8  21        2.27       -2.01      3.94 o 
  -1  -6  22       52.12       45.02     10.61 o 
   0  -6  22       34.64       27.66      6.08 o 
   1  -6  22        6.12       -1.21      5.13 o 
  -2  -5  22       24.69       21.73      5.48 o 
  -1  -5  22       25.49       11.52      5.17 o 
   0  -5  22        1.97        3.01      3.59 o 
   1  -5  22       10.01        9.75      4.88 o 
   2  -5  22       88.90       79.03     12.00 o 
  -3  -4  22       21.65       22.78      7.46 o 
  -2  -4  22       31.65       21.28      5.72 o 
  -1  -4  22       64.50       53.52      7.30 o 
   0  -4  22       76.49       68.68      6.43 o 
   1  -4  22       18.46       17.58      3.96 o 
   2  -4  22        8.51        7.11      2.58 o 
   3  -4  22       42.51       51.51      7.88 o 
  -3  -3  22       50.78       40.62      5.29 o 
  -2  -3  22       51.40       48.48      4.52 o 
  -1  -3  22      159.81      148.47     10.63 o 
   0  -3  22       43.99       48.17      5.00 o 
   1  -3  22        1.85        0.33      2.82 o 
   2  -3  22       85.39       92.60      6.09 o 
   3  -3  22      112.88      110.08      8.13 o 
  -3  -2  22       54.27       44.73     10.52 o 
  -2  -2  22      128.31      106.95      6.62 o 
  -1  -2  22       78.85       77.88      6.91 o 
   0  -2  22       52.74       51.79      5.24 o 
   1  -2  22      143.74      153.13      7.55 o 
   2  -2  22      273.71      289.80     12.52 o 
   3  -2  22       27.80       32.31     10.28 o 
  -3  -1  22       28.17       29.05      8.18 o 
  -2  -1  22      309.72      310.72      9.85 o 
  -1  -1  22        3.88        8.27      5.20 o 
   0  -1  22      258.20      264.83      8.81 o 
   1  -1  22      245.16      239.69      8.61 o 
   2  -1  22       33.08       41.09      9.29 o 
   3  -1  22       34.58       43.98     10.95 o 
  -3   0  22      191.77      208.08     16.42 o 
  -2   0  22       67.75       60.35      9.88 o 
  -1   0  22        2.10        3.44      3.52 o 
   0   0  22       12.60       20.96      4.65 o 
   1   0  22        5.81        3.46      6.25 o 
   2   0  22      162.66      180.63     14.57 o 
   3   0  22      143.65      169.90     15.43 o 
   4   0  22       67.68       63.68     12.85 o 
  -3   1  22       49.61       54.26      9.93 o 
  -2   1  22       32.82       33.44      8.13 o 
  -1   1  22       73.80       86.01     10.04 o 
   0   1  22      267.06      288.78     15.59 o 
   3   1  22       19.18        6.71      7.73 o 
   4   1  22        1.45        5.34      8.27 o 
  -3   2  22       60.65       65.53     11.06 o 
  -2   2  22      320.37      349.96     19.27 o 
  -1   2  22      134.30      137.96     12.02 o 
   1   2  22       21.78        6.31      5.13 o 
   2   2  22       10.86       10.14      5.61 o 
   3   2  22       75.47       82.17     10.49 o 
  -3   3  22      126.59      133.37     13.58 o 
  -2   3  22      138.11      145.50     13.07 o 
  -1   3  22        3.02        6.33      5.05 o 
   0   3  22       59.78       76.80      9.02 o 
   1   3  22       80.77       90.78      9.77 o 
   2   3  22      242.61      245.14     14.54 o 
   3   3  22       69.13       50.72      8.88 o 
  -3   4  22       35.00       28.14      7.59 o 
  -2   4  22       14.59        7.80      4.63 o 
  -1   4  22       77.53       91.75      9.96 o 
   0   4  22      134.13      140.91     11.43 o 
   1   4  22      199.67      208.43     13.07 o 
   2   4  22       18.86       16.66      6.06 o 
   3   4  22        0.67       -0.56      4.78 o 
  -3   5  22       91.49       92.07     11.43 o 
  -2   5  22      103.16      111.93     11.14 o 
  -1   5  22      142.62      135.89     11.38 o 
   0   5  22       18.11       18.92      5.90 o 
   1   5  22      170.86      140.11     11.14 o 
   2   5  22       11.76       15.86      6.09 o 
   3   5  22      125.53      128.30     11.24 o 
  -2   6  22        6.89        3.22      5.10 o 
  -1   6  22       28.58       30.32      6.92 o 
   0   6  22      197.53      180.47     11.91 o 
   1   6  22       64.24       56.33      7.76 o 
   2   6  22      125.81      119.36     10.41 o 
  -1   7  22       53.61       41.11      7.62 o 
   0   7  22       89.61       81.31      8.51 o 
   1   7  22       29.14       23.51      5.90 o 
  -1  -5  23       69.82       61.85      7.24 o 
   0  -5  23        0.02       -0.74      5.07 o 
   1  -5  23       15.68       13.36      5.79 o 
  -2  -4  23       58.66       56.31      6.90 o 
  -1  -4  23       10.80       10.00      5.04 o 
   0  -4  23      161.85      179.07     15.30 o 
   1  -4  23       55.57       63.36      7.76 o 
   2  -4  23       37.93       35.57      3.19 o 
  -2  -3  23       25.12       18.92      4.41 o 
  -1  -3  23      159.83      143.53      7.47 o 
   0  -3  23       36.74       39.56      4.97 o 
   1  -3  23       69.83       63.23      6.10 o 
   2  -3  23       46.17       51.09      5.33 o 
  -3  -2  23      132.40      127.63     14.44 o 
  -2  -2  23       28.00       37.61      4.89 o 
  -1  -2  23       44.33       34.52      4.66 o 
   0  -2  23       66.81       72.11      6.94 o 
   1  -2  23       74.59       76.03      6.10 o 
   2  -2  23      130.43      137.08     14.65 o 
   3  -2  23        2.32        8.40      9.04 o 
  -2  -1  23       57.70       56.24      5.54 o 
  -1  -1  23       96.70      100.94      8.97 o 
   0  -1  23      151.18      159.87      7.43 o 
   1  -1  23      233.18      255.51     19.28 o 
   2  -1  23       29.91       25.52      9.31 o 
   3  -1  23       13.77       17.52      9.45 o 
  -2   0  23       79.91       69.77     10.65 o 
  -1   0  23       21.71       21.12      6.60 o 
   0   0  23       34.39       38.48      7.70 o 
   1   0  23        2.39       -0.70      7.03 o 
   2   0  23       58.53       30.06      9.12 o 
   3   0  23       44.75       47.23     11.22 o 
  -2   1  23        9.42        1.37      5.85 o 
  -1   1  23        1.92        3.68      5.69 o 
  -2   2  23      314.22      329.62     18.81 o 
  -1   2  23       71.82       98.62     11.08 o 
   3   2  23       70.14       63.17     10.01 o 
  -2   3  23      190.03      177.38     14.73 o 
  -1   3  23        1.42        1.37      5.13 o 
   0   3  23       15.14       16.10      5.93 o 
   1   3  23       19.60       33.92      7.67 o 
   2   3  23      151.72      150.12     12.40 o 
   3   3  23       25.18       24.88      7.65 o 
  -2   4  23       80.87       88.56     10.71 o 
  -1   4  23       13.74       15.91      6.06 o 
   0   4  23      116.07      140.99     11.91 o 
   1   4  23      213.23      234.49     14.17 o 
   2   4  23       57.16       56.11      8.59 o 
   3   4  23       18.98       11.73      6.17 o 
  -2   5  23       21.90       17.95      6.66 o 
  -1   5  23      205.53      273.43     15.56 o 
   0   5  23       24.42       12.18      5.93 o 
   1   5  23       20.70        7.65      4.86 o 
   2   5  23       12.82       12.91      6.12 o 
  -1   6  23       17.18       28.02      6.90 o 
   0   6  23       83.99       71.57      8.99 o 
   1   6  23       42.63       31.16      6.84 o 
  -1  -4  24        6.26        8.35      4.85 o 
   0  -4  24       33.94       39.65     10.25 o 
   1  -4  24       68.78       67.53      7.93 o 
  -2  -3  24       27.73       18.17      4.81 o 
   0  -3  24       17.52        8.77      4.12 o 
   1  -3  24        3.77       -1.35      3.69 o 
   2  -3  24        0.53        1.29      5.36 o 
  -2  -2  24       47.97       37.52      6.25 o 
  -1  -2  24        0.11       -1.29      3.24 o 
   0  -2  24       33.32       29.57      4.69 o 
   1  -2  24       87.75       90.49      6.55 o 
   2  -2  24      103.23       98.83     13.63 o 
  -2  -1  24       21.64       18.77      8.49 o 
  -1  -1  24       64.67       57.69      5.59 o 
   0  -1  24      118.53      126.82     10.79 o 
   1  -1  24      223.50      231.43     16.45 o 
   2  -1  24       85.05       74.71     12.13 o 
   3  -1  24       15.46        3.52      9.04 o 
  -2   0  24      116.84      106.35     12.48 o 
  -1   0  24       28.42       22.35      6.98 o 
   0   0  24       43.90       35.26      7.78 o 
   2   0  24      129.08      122.66     13.61 o 
   3   0  24        0.80        1.34      8.37 o 
  -2   1  24        1.06       -1.53      5.31 o 
  -1   1  24        8.09        7.67      5.58 o 
  -2   2  24       88.20       94.68     12.18 o 
  -2   3  24      160.46      206.12     16.13 o 
   0   3  24        0.01       -1.29      4.72 o 
   1   3  24       26.15       34.73      7.78 o 
   2   3  24       89.43       59.12      9.39 o 
  -2   4  24       52.70       54.40      9.42 o 
  -1   4  24       21.13       16.13      6.39 o 
   0   4  24       79.58       84.64     10.17 o 
   1   4  24      326.89      332.92     17.23 o 
   2   4  24       91.23       83.22     10.25 o 
  -1   5  24      142.97      148.94     12.48 o 
   0   5  24       44.92       42.64      8.02 o 
   1   5  24        0.31        1.50      4.70 o 
   2   5  24        5.35        6.52      5.82 o 
   0   6  24       39.59       37.89      7.73 o 
  -1  -3  25      132.03      126.42     14.36 o 
   0  -3  25       83.40       69.54      7.77 o 
   1  -3  25        4.33        3.94      4.07 o 
  -2  -2  25       27.56       18.74      6.11 o 
  -1  -2  25       34.68       34.40      6.40 o 
   0  -2  25        2.46        4.07      3.63 o 
   1  -2  25       34.13       41.19      6.89 o 
   2  -2  25        3.53       -4.05      8.18 o 
  -1  -1  25      186.14      185.27     15.30 o 
   0  -1  25       14.87       20.84      5.58 o 
   1  -1  25      157.16      162.73     14.89 o 
   2  -1  25        9.57       17.68      8.99 o 
  -1   0  25       81.47       99.83     12.13 o 
  -2   1  25        3.40        9.18      6.71 o 
  -1   1  25       28.88       19.54      7.70 o 
  -2   2  25       53.85       61.05     10.90 o 
  -2   3  25       59.78       73.77     11.51 o 
   1   3  25        0.11       -3.68      5.10 o 
   2   3  25      172.53      180.74     14.22 o 
  -1   4  25       15.67       -4.72      5.47 o 
   0   4  25       43.62       53.59      9.04 o 
   1   4  25      101.80      106.48     11.11 o 
   0   5  25       45.51       44.52      8.45 o 
  -1  -2  26       26.69       12.40      7.30 o 
   0  -2  26       11.57       10.91      5.66 o 
   1  -2  26        3.20       -4.32      7.94 o 
   0  -1  26      121.23      119.31     12.88 o 
  -1   0  26       28.77       26.00      8.48 o 
  -1   1  26        8.56       10.09      6.55 o 
                                                 
